# Supplementary material for: Epidemiological, Diagnostic, and Clinical Features of Intracranial Cystic Echinococcosis: A Systematic Review
Source: Pathogens. 2025 Dec 10;14(12):1264. doi: 10.3390/pathogens14121264 (PMC12735407; doi:10.3390/pathogens14121264)
Supplement: Supplementary file 1 [file pathogens-14-01264-s001.zip]

Archive with 1 entries (1 files):
- pathogens-4001520-supplementary-TableS1.xlsx
