# Supplementary material for: Epidemiological, Diagnostic, and Clinical Features of Intracranial Cystic Echinococcosis: A Systematic Review
Source: Pathogens. 2025 Dec 10;14(12):1264. doi: 10.3390/pathogens14121264 (PMC12735407; doi:10.3390/pathogens14121264)
Supplement: Supplementary file 1 [file pathogens-14-01264-s001.zip › pathogens-4001520-supplementary-TableS1.xlsx]

## Sheet: 1-Table of Contents
LIST OF WORKSHEETS
2	Prisma flow
3	Records removed
4	Records excluded
5	Report not retrieved
6	Reports excluded
7	List of studies included
8	JBI
9	Prisma abstract checklist
10	SCOPUS search terms

## Sheet: 2-prisma flow
				Records identified from:			Records removed before screening:	3171
				Databases (n =4642 )			Duplicate records removed
				PubMed (n =1781 )	1781		Duplicate records removed on EndNote	553
				Scopus (n = 1565)	1565		Duplicate records removed manually	1374
				WoS (n =1296 )	1296			1927
					4642		Records removed other reasons
							removed unrelated data	1231		1927	3171
							no abstract/full text	13		1244	1471
								1244		3171	4642
							Records excluded	244
				Records screened	1471		congress	27
				(n = )			comment/reply/editorial	38		1227
							book/chapter	12		244
							review	122		1471
							experimental or veterinary studies	37
							article related to E. alveolaris/AE	8
								244
				Reports sought for retrieval	1227		Reports not retrieved	82
				(n = )						1145
										82
										1227
				Reports assessed for eligibility	1145		Reports excluded:	769
				(n = )
							article not related to IC-CE	582
							NID	161		769
							serology/molecular/community based study	12		376
							insufficient data	14		1145
								769
				Studies included in review		376				376
				(n = )		392	searching (n =16)			16
				Reports of included studies						392
				(n = )

## Sheet: 3-records removed OR
			author	year	excluded reason	title	journal
1244		1	V. V. Borisenko; D. Shukin Iu; A. I. Kugoev	1990	no abstract/no full text	Ischemic infarction in a patient with echinococcosis of the heart and brain]	Klin Med (Mosk)
		2	J. Vlasić-Matas	1994	no abstract/no full text	An unusual localization of an echinococcal cyst	Lijecnicki Vjesnik
		3	K. Mikhaĭlov; D. Kostov; D. Abrashev	1994	no abstract/no full text	A case of multiple echinococcosis with a rare location of clinical and therapeutic interest]	Khirurgiia (Sofiia)
		4	P. Niolu; P. Marogna; A. Dessanti; A. Porcu; A. Carta; G. Mura; M. Iannuccelli; G. Noya; G. Dettori	1994	no abstract/no full text	Rare localizations of hydatidosis]	Ann Ital Chir
		5	S. Ben Becher; S. Gannouni; M. Cheour; T. Boudhina	1994	no abstract/no full text	Radiological case of the month. Hydatid cyst in brain	Archives de pédiatrie : organe officiel de la Sociéte française de pédiatrie
		6	M. C. Valdovinos Mahave; M. P. Lapuente Gonzalez; J. Munoz Marco; M. Aliacar Munoz	1997	no abstract/no full text	Anaphylaxia due to rupture of a hydatid cyst into the right ventricle 3]	Medicina Clinica
		7	S. Hanioglu; S. Saygi; Z. Yazar; G. Saltik; E. Gürsel	1997	no abstract/no full text	Orbital hydatid cyst	Can J Ophthalmol
		8	A. Philias; M. Toussaint; A. Hernigou; C. Jouannon	1998	no abstract/no full text	Hydatid cyst of the right ventricle	Sang Thrombose Vaisseaux
		9	B. Belchev; S. Donev; V. Zheliazkov; N. Belchev	1999	no abstract/no full text	Rather rare cases of echinococcal cyst location]	Khirurgiia (Sofiia)
		10	H. Ren; H. Zhang; C. J. Zhang; Z. Z. Du	2005	no abstract/no full text	Cardiac echinococcosis	Chinese Medical Sciences Journal
		11	M. T. Aznabaev; A. F. Gabdrakhmanova; A. E. Babushkin; A. Zhumaniiazov; I. V. Aritkulova; N. S. Chernova	2005	no abstract/no full text	A case of secondary orbital echinococcosis]	Vestn Oftalmol
		12	I. Douabi; S. Aoufi; J. El Amrani; M. Sabri; A. Agoumi	2008	no abstract/no full text	Cerebral hydatidosis]	Med Trop (Mars)
		13	A. Bouferrouk; S. Boutamine	2010	no abstract/no full text	Hydatid cyst of the right ventricle	Sang Thrombose Vaisseaux
		1	A. Cirenei	1990	unrelated data	Pericystic pathology and surgery of hepatic hydatidosis. Studies and personal experiences]	Chirurgie
		2	A. Emre; O. Arioğul; A. Alper; A. Ökten; A. Uras; S. Yalçin	1990	unrelated data	Hydatid Cysts of Liver and Portal Hypertension	HPB Surgery
		3	A. Ionescu; A. Jakab; T. Jutis; F. Forai; A. Ota	1990	unrelated data	Splenic hydatid cyst]	Rev Med Chir Soc Med Nat Iasi
		4	B. A. Malow; T. A. Sandson; R. B. Schwartz	1990	unrelated data	Reversible MRI lesions in eclampsia with hydatidiform mole	Neurology
		5	B. Sastre; I. Sielezneff; S. Agostini; H. Dumon; A. Arnaud	1990	unrelated data	Diagnosis and treatment of hydatid cyst of the liver]	Rev Prat
		6	E. Zuckerman; J. Shahar; Y. Lieberman; Y. H. Boss; D. Yeshurun	1990	unrelated data	Diffuse lymphangioma with intrathoracic involvement	Respiration
		7	F. Bonzi; E. Genoni; M. Re Ferrè	1990	unrelated data	Rare locations of hydatidosis (a case with a mesocolic site)	Chirurgia italiana
		8	G. Layer; F. Gückel; M. Marin-Grez; U. Haberkorn; S. Kunze	1990	unrelated data	A supratentorial hemangioblastoma]	Radiologe
		9	H. J. Jiang; L. X. Yang; S. H. Pang; T. Sun; S. P. Xie; J. M. Meng; G. Z. Wen; G. Z. Wang	1990	unrelated data	Dot-ELISA in the diagnosis of neurocysticercosis]	Zhongguo Ji Sheng Chong Xue Yu Ji Sheng Chong Bing Za Zhi
		10	H. Schwaibold; I. Dulisch; C. Wittekind; I. Voikulescu; G. Kiefer; N. Böhm	1990	unrelated data	Triploidy syndrome in a liveborn female	Teratology
		11	H. Zhang	1990	unrelated data	Radiotherapy for brain metastasis of malignant trophoblastic tumor]	Zhonghua Zhong Liu Za Zhi
		12	M. C. Contreras; P. Salinas	1990	unrelated data	Comparison of the yield of indirect hemagglutination reaction and complement fixation reaction in the diagnosis of neurocysticercosis	Boletín chileno de parasitología
		13	M. Feldman; A. Plancarte; M. Sandoval; M. Wilson; A. Flisser	1990	unrelated data	Comparison of two assays (EIA and EITB) and two samples (saliva and serum) for the diagnosis of neurocysticercosis	Trans R Soc Trop Med Hyg
		14	M. K. Katti; A. Chandramukhi	1990	unrelated data	Detection and characterisation of circulating cysticercal antigens in human cerebrospinal fluid	Serodiagnosis and Immunotherapy in Infectious Disease
		15	O. H. Del Brutto	1990	unrelated data	Albendazole Therapy for Neurocysticercosis	Archives of Neurology
		16	P. M. Farmer; S. Chatterley; N. Spier	1990	unrelated data	Echinococcal cyst of the liver: diagnosis and surgical management	Ann Clin Lab Sci
		17	P. S. van Rensburg; I. S. Joubert; C. J. Nel	1990	unrelated data	Primary echinococcus cyst of the thyroid. A case report	S Afr J Surg
		18	R. Meier; S. Nadjafi; M. Thumshirn; G. Marcus; E. Jubin; S. Kamber; W. Wegmann; K. Gyr	1990	unrelated data	ERCP in bile duct dilatation with jaundice due to spontaneous hydatid cyst rupture. Diagnosis, differential diagnosis, therapy and result	Schweizerische Rundschau fur Medizin Praxis = Revue suisse de medecine Praxis
		19	R. S. Chaganti; P. R. Koduru; R. Chakraborty; W. B. Jones	1990	unrelated data	Genetic origin of a trophoblastic choriocarcinoma	Cancer Res
		20	U. K. Baveja; G. Arya; V. Goyle; D. K. Sharma; M. Gupta	1990	unrelated data	Enzyme linked immunosorbent assay for the diagnosis of human neurocysticercosis: a preliminary report	J Commun Dis
		21	W. N. Von Sinner; T. Linjawi; J. A. Watban	1990	unrelated data	Mediastinal hydatid disease: Report of three cases	Canadian Association of Radiologists Journal
		22	J. C. Chachques; P. A. Grandjean; T. A. Pfeffer; P. Perier; G. Dreyfus; V. Jebara; C. Acar; M. Levy; I. Bourgeois; J. N. Fabiani; A. Deloche; A. Carpentier	1990	unrelated data	Cardiac assistance by atrial or ventricular cardiomyoplasty	Journal of Heart Transplantation
		23	A. A. Movchun; A. D. Timoshin; Z. S. Zavenyan; S. V. Gotye; A. G. Abdulaev; L. S. Itin	1991	unrelated data	SURGICAL-TREATMENT OF POLYCYSTIC DISEASES OF THE LIVER	Khirurgiya
		24	A. Kampikaho; L. M. Irwig	1991	unrelated data	Incidence and causes of maternal mortality in five Kampala hospitals, 1980-1986	East Afr Med J
		25	C. Uriarte; N. Pomares; M. Martin; A. Conde; N. Alonso; M. G. Bueno	1991	unrelated data	Splenic hydatidosis	Am J Trop Med Hyg
		26	D. Papagna; M. A. Aloe; S. Spagnolo	1991	unrelated data	Cardiopulmonary echinococcosis: a report of a clinical case	Giornale italiano di cardiologia
		27	G. E. Nahri	1991	unrelated data	A simplified technique for removal of orbital hydatid cysts	Br J Ophthalmol
		28	G. Mentha; P. Morel; L. Buhler; O. Huber; C. E. Klopfenstein; A. Rohner	1991	unrelated data	Surgical treatment of hepatic hydatid disease	Schweizerische Medizinische Wochenschrift
		29	H. J. Jiang; Y. H. Bian; F. Y. Wang	1991	unrelated data	Diagnosis of neurocysticercosis by immunoenzymatic staining technique (IEST) with frozen sections of Cysticercus cellulosae]	Zhongguo Ji Sheng Chong Xue Yu Ji Sheng Chong Bing Za Zhi
		30	J. Mendoza; J. M. Molina; A. Rojas; J. Leiva; J. C. Sánchez; M. de la Rosa	1991	unrelated data	Evaluation of 2 serological techniques in the diagnosis of neurocysticercosis: complement fixation reaction and Western blot]	Enferm Infecc Microbiol Clin
		31	J. V. Mandke; V. P. Sanzgiri	1991	unrelated data	Hydatid cyst of the interatrial and interventricular septum of the heart	Chest
		32	L. D. Ciobotaru; E. Tîrcoveanu	1991	unrelated data	Mechanical jaundice of hydatid origin]	Rev Med Chir Soc Med Nat Iasi
		33	M. J. Akhtar	1991	unrelated data	HYDATID-DISEASE OF THE RIGHT VENTRICLE AND ROLE OF TOMOGRAPHIC SCANNING IN ITS DIAGNOSIS	International Journal of Cardiology
		34	M. Rey; F. Alfonso; E. G. Torrecilla; W. J. McKenna; J. Balaguer; L. Alvarez; P. Rábago; G. Rábago; P. Nihoyannopoulos	1991	unrelated data	Diagnostic value of two-dimensional echocardiography in cardiac hydatid disease	Eur Heart J
		35	P. Cacoub; L. Chapoutot; L. T. H. Duboutin; A. Derbel; I. Gandjbakhch; R. Sal; P. Godeau	1991	unrelated data	NUCLEAR-MAGNETIC-RESONANCE IMAGING OF A HYDATID CYST OF THE INTERVENTRICULAR SEPTUM	Archives Des Maladies Du Coeur Et Des Vaisseaux
		36	P. Magistrelli; R. Masetti; R. Coppola; A. Messia; G. Nuzzo; A. Picciocchi	1991	unrelated data	Surgical treatment of hydatid disease of the liver. A 20-year experience	Arch Surg
		37	S. De Castro; M. Santilli; C. Brandimarte; G. Gualdi; G. Migliau	1991	unrelated data	Role of noninvasive diagnosis in cardiac echinococcosis: pulmonary embolization from right atrial localization]	Cardiologia
		38	S. Göksel; T. Kural; A. Ergin; A. Cengel; C. Ozer; E. Kütük	1991	unrelated data	Hydatid cyst of the interventricular septum. Diagnosis by cross-sectional echocardiography and computed tomography, treatment with mebendazole	Jpn Heart J
		39	S. Sinav; A. Demirci; B. Sinav; F. Oge; Y. Sullu; B. Kandemir	1991	unrelated data	A PRIMARY INTRAOCULAR HYDATID CYST	Acta Ophthalmologica
		40	T. Kilani; A. Daoues; H. Horchani; M. Sellami	1991	unrelated data	Place of thoracotomy in thoracic complications of hydatid cysts of the liver]	Ann Chir
		41	U. Kuyumcuoğlu; D. Erol; C. Germiyanoğlu; L. Baltaci	1991	unrelated data	Hydatid cyst of the seminal vesicle	Int Urol Nephrol
		42	V. S. Pomelov; I. Karimov Sh; T. Nishanov Kh	1991	unrelated data	Diagnosis and treatment of echinococcosis of the liver complicated by rupture into the biliary tract	Khirurgiya
		43	A. A. Movchun; Z. S. Zavenian; A. G. Abdullaev; S. V. Got'e; A. D. Timoshin; L. S. Itin; G. G. Chemisova; V. I. Milonova	1992	unrelated data	Diagnosis and therapeutic tactics in polycystic liver	Klinicheskaya Meditsina
		44	A. M. Lanzoni; V. Barrios; J. L. Moya; A. Epeldegui; D. Celemin; C. Lafuente; E. Asincardiel	1992	unrelated data	DYNAMIC LEFT-VENTRICULAR OUTFLOW OBSTRUCTION CAUSED BY CARDIAC ECHINOCOCCOSIS	American Heart Journal
		45	C. Spinelli; P. Berti; L. Gori; S. Pierallini; P. Miccoli	1992	unrelated data	EXTRAHEPATIC ABDOMINAL HYDATIDOSIS - SURGICAL FEATURES OF 11 CASES	Italian Journal of Gastroenterology
		46	D. Born; E. E. Martinez; P. A. Almeida; D. V. Santos; A. C. Carvalho; A. F. Moron; C. H. Miyasaki; S. D. Moraes; J. A. Ambrose	1992	unrelated data	Pregnancy in patients with prosthetic heart valves: the effects of anticoagulation on mother, fetus, and neonate	Am Heart J
		47	E. R. Simpson; M. W. Kilgore; M. S. Mahendroo; G. D. Means; C. J. Corbin; C. R. Mendelson	1992	unrelated data	Regulation of human aromatase cytochrome P450 gene expression	J Steroid Biochem Mol Biol
		48	H. Narayan; P. Mansour; W. W. McDougall	1992	unrelated data	Recurrent consecutive partial molar pregnancy	Gynecol Oncol
		49	M. I. Eltahir; M. F. Omojola; T. Malatani; A. H. Alsaigh; O. A. Ogunbiyi	1992	unrelated data	HYDATID-DISEASE OF THE LIVER - EVALUATION OF ULTRASOUND AND COMPUTED-TOMOGRAPHY	British Journal of Radiology
		50	P. Mason; S. Houston; L. Gwanzura	1992	unrelated data	Neurocysticercosis: experience with diagnosis by ELISA serology and computerised tomography in Zimbabwe	The Central African journal of medicine
		51	R. Gomez Sanz; M. Marcello; E. Moreno; D. Hernandez; A. Calle; J. Palomo; C. Loinaz; G. Trombatore; A. Alvarado; M. Hidalgo	1992	unrelated data	Incidence and surgical treatment of extrahepatic abdominal hydatic disease	Revista Espanola de Enfermedades Digestivas
		52	R. Jlidi; M. T. Yaakoubi; M. F. Ladeb; M. L. Ben Ayeche; G. Ghannouchi; T. Moula	1992	unrelated data	Bone hydatidosis. 12 cases]	Ann Pathol
		53	S. Bennani; M. Elmrini; A. Raji; F. Meziane; S. Benjelloun	1992	unrelated data	ISOLATED RETROVESICAL AND RETROPERITONEAL HYDATID CYSTS - REPORT OF 5 CASES	Annales D Urologie
		54	S. S. Kabbani; M. Jokhadar; A. Sundouk; F. Nabhani; B. Baba; A. I. Shafik	1992	unrelated data	SURGICAL-MANAGEMENT OF CARDIAC ECHINOCOCCOSIS - REPORT OF 4 CASES	Journal of Cardiovascular Surgery
		55	Y. Tomoda; T. Ishizuka; S. Goto; Y. Furuhashi	1992	unrelated data	Trophoblastic disease	Curr Top Pathol
		56	A. Bieńkiewicz; J. Suzin; J. Welfel	1993	unrelated data	Use of nalador for pregnancy termination in the second trimester]	Ginekol Pol
		57	A. F. Ozer; M. M. Ozek; M. N. Pamir; C. Erzen	1993	unrelated data	Magnetic resonance imaging in the diagnosis of spinal hydatid cyst disease. Case report	Paraplegia
		58	C. Famulari; A. Macri; G. Mazzeo; A. Versaci; T. Centorrino; C. Mastrojeni; O. Freni; D. Cuzzocrea	1993	unrelated data	Rare abdominal localizations of hydatidosis	Chirurgia
		59	D. B. Elmer; C. O. Granai; H. G. Ball; S. L. Curry	1993	unrelated data	Persistence of gestational trophoblastic disease for longer than 1 year following evacuation of hydatidiform mole	Obstet Gynecol
		60	E. R. Simpson; M. S. Mahendroo; G. D. Means; M. W. Kilgore; C. J. Corbin; C. R. Mendelson	1993	unrelated data	Tissue-specific promoters regulate aromatase cytochrome P450 expression	Clin Chem
		61	G. Ersoy; C. Yildirir; S. Gokgoz; T. Ozer; A. Tulpar	1993	unrelated data	Hydatid cyst of diaphragm - A case of hydatid cyst with rare localisation	Materia Medica Polona
		62	G. Palmerio; G. Listorto; B. Ranalli; E. Ulacco; A. D'Annunzio	1993	unrelated data	Echinococcal cysts with primary muscle localization: comments on a clinical case]	G Chir
		63	H. Yokota; Y. Mabuchi; T. Hosomichi; M. Kimura; H. Imai; K. Sutou	1993	unrelated data	A case of successful pregnancy and delivery after brain metastasis of choriocarcinoma	Asia Oceania J Obstet Gynaecol
		64	I. Yekeler; H. Koçak; N. E. Aydin; A. Başoğlu; A. Okur; H. Senocak; M. Paç	1993	unrelated data	A case of cardiac hydatid cyst localized in the lungs bilaterally and on anterior wall of right ventricle	Thorac Cardiovasc Surg
		65	J. L. Lewis, Jr.	1993	unrelated data	Diagnosis and management of gestational trophoblastic disease	Cancer
		66	L. S. Massad; C. K. Reiss; D. G. Mutch; E. J. Haskel	1993	unrelated data	Familial peripartum cardiomyopathy after molar pregnancy	Obstet Gynecol
		67	M. A. Slattery; T. Y. Khong; R. R. Dawkins; B. R. Pridmore; W. M. Hague	1993	unrelated data	Eclampsia in association with partial molar pregnancy and congenital abnormalities	Am J Obstet Gynecol
		68	M. De Fazio; G. Torchia; F. Puglisi	1993	unrelated data	Solitary presacral echinococcal cysts]	Minerva Chir
		69	N. Chikhaoui; A. Adil; R. Kadiri	1993	unrelated data	Radiological aspects of vertebro-medullary hydatid cysts. Apropos of 12 cases]	J Radiol
		70	S. Cantoni; C. Frola; R. Gatto; F. Loria; M. I. Terzi; A. Vallebona	1993	unrelated data	Hydatid cyst of the interventricular septum of the heart: MR findings	American Journal of Roentgenology
		71	S. Chooramani Gopal; A. N. Gangopadhyay; A. Gupta	1993	unrelated data	Children presenting with hydatid cysts in common bile duct and choledochal cyst	Pediatric Surgery International
		72	S. Duca; M. Cazacu; L. Vlad; I. Paraian; C. Iancu; D. Toganel; C. Rusu	1993	unrelated data	Nonparasitic abdominal serous cysts. A multiple case report	Acta Chir Belg
		73	S. Karray; M. Zlitni; M. Karray; M. Douik; N. Sliman; T. Litaiem	1993	unrelated data	Extensive vertebral hydatidosis. A study	Acta Orthop Belg
		74	S. M. Kröber; H. D. Wehner; E. Kaiserling	1993	unrelated data	Rupture of an echinococcus cyst in the heart septum as a cause of sudden heart death]	Pathologe
		75	S. Saitoh; N. Niikawa	1993	unrelated data	The GABAA receptor beta 3-subunit gene (GABRB3) as a candidate responsible for central nerve disturbances in Angelman syndrome (AS)]	Nihon Rinsho
		76	S. Terada; N. Suzuki; K. Uchide; K. Akasofu	1993	unrelated data	Partial hydatidiform mole in the fallopian tube	Gynecol Obstet Invest
		77	V. Arcuri; G. V. Tommasi; R. Mondello; I. Fontana; V. Casolino; A. Antonucci; S. Vassallo; F. Carli	1993	unrelated data	Isolated unilocular hydatidosis of the kidney: a rare clinical event]	G Chir
		78	V. Vagni; L. Raparelli; R. Mazzarella Farao; D. Iafrancesco; R. De Bartolomeo; A. L. Ansini; V. M. Venuti	1993	unrelated data	Primary muscular echinococcosis: a clinical case]	G Chir
		79	A. el Moussaoui; R. Aboutaieb; A. Joual; M. el Mrini; F. Meziane; S. Benjelloun	1994	unrelated data	Isolated retrovesical hydatid cyst. Apropos of two cases]	J Urol (Paris)
		80	A. G. Kontopoulos; M. J. Avramides; V. G. Athyros	1994	unrelated data	DIAGNOSIS, TREATMENT, AND LONG-TERM FOLLOW-UP OF A PATIENT WITH A HYDATID CYST OF THE LEFT-VENTRICLE	British Heart Journal
		81	A. Khiari; R. Mzali; M. Ouali; M. Kharrat; M. S. Kechaou; M. I. Beyrouti	1994	unrelated data	Hydatid cyst of the pancreas. Apropos of 7 cases]	Ann Gastroenterol Hepatol (Paris)
		82	A. Kurjak; I. Zalud; M. Predanic	1994	unrelated data	Transvaginal color Doppler in early pregnancy: rational and clinical potential	J Perinat Med
		83	F. Flam	1994	unrelated data	Emergency surgery in gestational trophoblastic tumours	Eur J Obstet Gynecol Reprod Biol
		84	I. Paşaoǧlu; R. Doǧan; E. Paşaoǧlu; L. Tokgözoǧlu	1994	unrelated data	Surgical treatment of giant hydatid cyst of the left ventricle and diagnostic value of magnetic resonance imaging	Vascular
		85	J. C. Kaczmarek; R. Kates; F. Rau; E. Kohorn; S. Curry	1994	unrelated data	Intrapartum uterine rupture in a primiparous patient previously treated for invasive mole	Obstet Gynecol
		86	M. Pochini; G. Maggiulli; D. Nardi; G. Cervelli; F. Giudiceandrea; M. Grimaldi; G. M. Pigliucci; V. Cervelli; C. U. Casciani	1994	unrelated data	Primary hydatid cyst of the coracobrachial muscle. A clinical case]	Minerva Chir
		87	N. Chikhaoui; R. Kadiri	1994	unrelated data	Complete evacuation of a hydatid cyst of the liver into the common bile duct]	Ann Radiol (Paris)
		88	N. Ivanis; M. Rubinić; A. Gudović; F. Zeidler	1994	unrelated data	Ultrasound image of an echinococcus daughter cyst in the gallbladder]	Ultraschall Med
		89	R. N. Pérez-Palma; P. L. Moro; L. Poggi; O. Malpartida; H. Barriga	1994	unrelated data	Splenic hydatidosis: report of 4 cases]	Rev Gastroenterol Peru
		90	S. N. Das; V. R. Brave; R. P. Shetty	1994	unrelated data	A survey of 4478 biopsy specimens of oral lesions	J Pierre Fauchard Acad
		91	X. Chevalier; A. Rhamouni; S. Bretagne; J. Martigny; B. Largetpiet	1994	unrelated data	HYDATID CYST OF THE SUBCUTANEOUS TISSUE WITHOUT OTHER INVOLVEMENT - MR-IMAGING FEATURES	American Journal of Roentgenology
		92	A. D'Alessandro; L. E. Ramirez; E. Chapadeiro; E. R. Lopes; P. M. de Mesquita	1995	unrelated data	Second recorded case of human infection by Echinococcus oligarthrus	Am J Trop Med Hyg
		93	A. Diouf; A. Camara; V. Mendez; L. Rupari; F. Diadhiou	1995	unrelated data	Ectopic molar pregnancy. Two cases in sixteen years]	Contracept Fertil Sex
		94	A. Gamoudi; K. Ben Romdhane; K. Farhat; R. Khattech; M. Hechiche; K. Rahal	1995	unrelated data	Ovarian hydatic cyst. 7 cases]	J Gynecol Obstet Biol Reprod (Paris)
		95	C. Retamal; I. Zulantay; H. Sariego; R. Melo; W. Apt	1995	unrelated data	Serological diagnosis of neurocysticercosis with ELISA and counterimmunoelectrophoresis	Revista Medica De Chile
		96	D. Alehan; A. Celiker; U. Aydingöz	1995	unrelated data	Cardiac hydatid cyst in a child: diagnostic value of echocardiography and magnetic resonance imaging	Acta Paediatr Jpn
		97	D. R. Genest; G. Brodsky; J. A. Lage	1995	unrelated data	Localized endometrial proliferations associated with pregnancy: clinical and histopathologic features of 11 cases	Hum Pathol
		98	E. J. Mark; K. M. Muller; T. McChesney; S. Dong-Hwan; C. Honig; M. A. Mark	1995	unrelated data	Placentoid bullous lesion of the lung	Hum Pathol
		99	G. Ascenti; E. Scribano; G. Loria; A. Vallone; I. Pandolfo; M. Gaeta	1995	unrelated data	Computerized tomography in the assessment of obstructive jaundice caused by hepatic hydatid cysts	Radiologia Medica
		100	G. Tedy; S. Maamari; J. Khoury; E. Heraoui; G. Karam; A. Haddad; G. Abouchedid	1995	unrelated data	PERICARDIAL HYDATID CYSTS - VALUE OF MAGNETIC-RESONANCE-IMAGING IN THE LIGHT OF A CASE-REPORT	Annales De Cardiologie Et D Angeiologie
		101	H. Alper; N. Yunten; R. N. Sener	1995	unrelated data	INTRAMURAL HYDATID CYSTS OF PULMONARY-ARTERIES - CT AND MR FINDINGS	European Radiology
		102	J. A. Cutrone; D. Georgiou; K. Gilgomez; B. H. Brundage	1995	unrelated data	MYOCARDIAL CYSTICERCOSIS DETECTED BY ULTRAFAST CT	Chest
		103	K. Ebeling; I. Schönborn; D. Johannsmeyer	1995	unrelated data	Gestational trophoblastic tumors--a report of experiences]	Zentralbl Gynakol
		104	L. Pal; E. R. Valli; V. Santosh; A. Menon; M. Veerendrakumar; D. Nagaraja; S. Das; S. K. Shankar	1995	unrelated data	Disseminated Burkitt's lymphoma presenting as multiple cranial nerve palsies	Indian journal of cancer
		105	M. Seoud; A. Khalil; A. Frangieh; L. Zahed; G. Azar; N. Nuwayri-Salti	1995	unrelated data	Recurrent molar pregnancies in a family with extensive intermarriage: report of a family and review of the literature	Obstet Gynecol
		106	N. Emirogullari; K. Uzum; H. B. Ustunbas; H. Andac; K. Tasdemir	1995	unrelated data	PRIMARY CARDIAC ECHINOCOCCOSIS IN CHILDHOOD	Scandinavian Journal of Thoracic and Cardiovascular Surgery
		107	P. R. Sinha; N. Jaipuria; P. Avasthey	1995	unrelated data	INTRACARDIAC HYDATID CYST AND SUDDEN-DEATH IN A CHILD	International Journal of Cardiology
		108	S. Bennani; A. A. Bolbarod; M. Elmrini; S. Benjelloun	1995	unrelated data	MULTIPLE BILATERAL KIDNEY HYDATIDOSIS - REPORT OF ONE CASE	Annales D Urologie
		109	V. A. Tolis; P. M. Lousidis; S. N. Tsigganos; N. M. Papazoglou	1995	unrelated data	Echocardiographic diagnosis of isolated cardiac echinococciasis in the interventricular septum	Hellenic Journal of Cardiology
		110	W. N. Vonsinner	1995	unrelated data	CT AND MRI FINDINGS OF CARDIAC ECHINOCOCCOSIS	European Radiology
		111	A. Machado; A. Lozano; M. Astete; J. Watanabe; J. Miyagui; H. Velásquez; M. Villena	1996	unrelated data	Endoscopic retrograde cholangiopancreatography and sphincterotomy in parasitic diseases	Revista de gastroenterología del Perú : órgano oficial de la Sociedad de Gastroenterología del Perú
		112	A. Makangee; S. S. Nadvi; J. R. Van Dellen	1996	unrelated data	Invasive mole presenting as a spinal extradural tumor: case report	Neurosurgery
		113	B. Açikgöz; C. Sungur; T. Ozgen; M. Camurdanoğlu; M. Berker	1996	unrelated data	Endoscopic evacuation of sacral hydatid cysts: case report	Spinal Cord
		114	B. J. Wagner; P. J. Woodward; G. E. Dickey	1996	unrelated data	From the archives of the AFIP. Gestational trophoblastic disease: radiologic-pathologic correlation	Radiographics
		115	F. Kardaras; D. Kardara; D. Tselikos; A. Tsoukas; N. Exadactylos; M. Anagnostopoulou; C. Lolas; L. Anthopoulos	1996	unrelated data	Fifteen year surveillance of echinococcal heart disease from a referral hospital in Greece	European Heart Journal
		116	G. Ivanov	1996	unrelated data	A study of pulmonary hydatid disease in children. 1. Epidemiological and clinical characteristics	Annals of Tropical Medicine and Parasitology
		117	G. K. Kotoulas; G. L. Magoufis; A. D. Gouliamos; A. K. Athanassopoulou; A. C. Roussakis; D. P. Koulocheri; A. Kalovidouris; L. Vlahos	1996	unrelated data	Evaluation of hydatid disease of the heart with magnetic resonance imaging	CardioVascular and Interventional Radiology
		118	G. Savci; S. Kilicturgay; Z. Sivri; M. Parlak; E. Tuncel	1996	unrelated data	Solid and papillary epithelial neoplasm of the pancreas: CT and MR findings	Eur Radiol
		119	M. Manisali; I. Kovanlikaya; D. Ozaksoy; E. Igci; S. Canda; T. Canda; Y. Tutpinar	1996	unrelated data	Right atrial hydatid cyst-MR imaging. Case report	Annals of Medical Sciences
		120	S. Abou-Khalil; B. M. Smith; J. D. MacLean; D. Poenaru; G. M. Fried; P. Bret; A. N. Barkun	1996	unrelated data	Acute cholecystitis and cholangitis caused by Echinococcus granulosus	Am J Gastroenterol
		121	T. E. Pavlidis; I. Spathopoulos; S. M. Jankovic; D. A. Kouvelas	1996	unrelated data	Surgical management of the hydatid disease of the liver	Archives of Gastroenterohepatology
		122	T. T. Bashour; A. R. Alali; D. T. Mason; M. Saalouke	1996	unrelated data	Echinococcosis of the heart: clinical and echocardiographic features in 19 patients	Am Heart J
		123	Y. Nishita; I. Yoshida; T. Sado; N. Takagi	1996	unrelated data	Genomic imprinting and chromosomal localization of the human MEST gene	Genomics
		124	A. J. Macedo; M. P. Magalhães; N. J. Tavares; L. Bento; F. Sampayo; M. Lima	1997	unrelated data	Cardiac hydatid cyst in a child	Pediatric Cardiology
		125	C. Pandeli; E. Koutaba; M. Burlea	1997	unrelated data	Hepatic hydatid cyst and splenic hydatid cyst--their surgical treatment with splenic preservation]	Rev Med Chir Soc Med Nat Iasi
		126	D. Tsiftsis; M. Christodoulakis; E. de Bree; E. Sanidas	1997	unrelated data	Primary intrahepatic biliary cystadenomatous tumors	J Surg Oncol
		127	E. Pasaoglu; L. Damgaci; F. Tokoglu; S. Boyacigil; E. Yuksel	1997	unrelated data	Hydatid cysts of the kidney, seminal vesicle and gluteus muscle	Australasian Radiology
		128	F. Jamil; N. C. Nanda; A. C. Thakur; S. Malhotra; D. I. Agrawal; V. V. B. Reddy; A. D. Pacifico; T. B. Darji	1997	unrelated data	Echocardiographic detection of intramyocardial coronary obstruction produced by pericardial hydatid cyst	Echocardiography
		129	F. Oğuzkaya; Y. Akçali; C. Kahraman; N. Emiroğullari; M. Bilgin; A. Sahin	1997	unrelated data	Unusually located hydatid cysts: intrathoracic but extrapulmonary	Ann Thorac Surg
		130	G. Amicucci; M. Sozio; A. Sozio; M. Bocchio; F. M. Rizzo	1997	unrelated data	Splenic localization of an echinococcal cyst]	G Chir
		131	G. R. Storey; H. Carmalt; H. Van der Wall; K. C. Allman	1997	unrelated data	Tc-99m HIDA scintigraphic localization of biliary leak after hydatid cyst resection	Clinical Nuclear Medicine
		132	G. S. Gidaro	1997	unrelated data	Cystic splenic disease of surgical interest]	G Chir
		133	G. Schoeneich; D. Heimback; H. Buszello; S. C. Müller	1997	unrelated data	Isolated echinococcal cyst of the kidney. Case report and review of the literature	Scand J Urol Nephrol
		134	G. W. Chapman, Jr.	1997	unrelated data	Metastatic intracerebral choriocarcinoma in a teenager	J Natl Med Assoc
		135	J. M. Benejam Gual; C. Rioja Sanz; J. M. Cuesta Presedo; P. Gil Martínez; A. Bono Ariño; L. A. Rioja Sanz	1997	unrelated data	Primary retroperitoneal hydatidosis]	Actas Urol Esp
		136	K. E. Ballaux; J. M. Himpens; G. Leman; M. R. Van den Bossche	1997	unrelated data	Hand-assisted laparoscopic splenectomy for hydatid cyst	Surg Endosc
		137	L. C. Horn; K. Bilek	1997	unrelated data	Clinicopathologic analysis of gestational trophoblastic disease--report of 158 cases	Gen Diagn Pathol
		138	M. AbdElRazek; R. A. Webb	1997	unrelated data	Transport of exogenous 5-hydroxytryptamine across the outer plasma membrane of the syncytial tegument of Hymenolepis diminuta is by simple diffusion	Canadian Journal of Zoology
		139	M. J. Seckl; E. S. Newlands	1997	unrelated data	Treatment of gestational trophoblastic disease	Gen Diagn Pathol
		140	M. Safioleas; E. Misiakos; C. Manti	1997	unrelated data	Surgical treatment for splenic hydatidosis	World J Surg
		141	S. Kammoun; M. Zayene; S. Fendri; S. Fourati; M. Marouene; S. B. Yousseef; F. Guermaz; M. Daoud	1997	unrelated data	Chronic heart pulmonale due to hydatid embolisms complicating an hepatic hydatid cyst	Annales de Cardiologie et d'Angeiologie
		142	S. Kishkurno; A. Ishida; Y. Takahashi; H. Arai; W. Nakajima; T. Abe; G. Takada	1997	unrelated data	A case of neonatal choriocarcinoma	Am J Perinatol
		143	S. Spektor; J. M. Gomori; L. BeniAdani; S. Constantini	1997	unrelated data	Spinal echinococcal cyst: treatment using computerized tomography-guided needle aspiration and hypertonic saline irrigation - Case report	Journal of Neurosurgery
		144	X. Bréchignac; I. Durieu; M. Perinetti; L. Gérinière; C. Richalet; D. Vitol Durand	1997	unrelated data	Hydatid cyst of the heart]	Presse Med
		145	A. Kabaalioǧlu; G. Arslan; K. Çeken; M. Melikoǧlu; T. Sindel; E. Lüleci	1998	unrelated data	Common bile duct obstruction caused by hydatid cyst membranes: US and CT imaging	Pediatric Radiology
		146	A. Uysalel; L. Yazicioglu; A. Aral; H. Akalin	1998	unrelated data	A multivesicular cardiac hydatid cyst with hepatic involvement	Eur J Cardiothorac Surg
		147	A. Z. Anadol; M. Oğuz; H. Bayramoğlu; M. N. Edali	1998	unrelated data	Cystic lymphangioma of the spleen mimicking hydatid disease	J Clin Gastroenterol
		148	D. Rodríguez González; R. Hernández Camarena; R. Velarde Ibarra; D. Urzúa Orozco	1998	unrelated data	Antiphospholipid antibody syndrome, molar pregnancy and cerebral infarct. A case report]	Ginecol Obstet Mex
		149	D. Yagüe; M. P. Lozano; C. Lample; M. E. Nuñez; F. Sánchez	1998	unrelated data	Bilateral hydatid cyst of pulmonary arteries: MR and CT findings	Eur Radiol
		150	E. C. Carmona Campos; J. C. Regueiro López; J. Alvarez Kindelán; J. L. Saceda López; F. Anglada Curado; M. J. Requena Tapia	1998	unrelated data	Retrovesical hydatic cyst]	Actas Urol Esp
		151	E. Panieri; J. E. Krige; P. C. Bornman; S. M. Graham; J. Terblanche; J. P. Cruse	1998	unrelated data	Operative management of papillary cystic neoplasms of the pancreas	J Am Coll Surg
		152	E. S. Newlands; M. Bower; R. A. Fisher; F. J. Paradinas	1998	unrelated data	Management of placental site trophoblastic tumors	J Reprod Med
		153	G. Busacca; A. Puzzo; G. Fiamma	1998	unrelated data	Cardiac echinococcosis. Description of a case	Minerva Cardioangiologica
		154	G. Stoianov; G. Genchev; A. Dimitrov	1998	unrelated data	Secondary sclerosing cholangitis after echinococcectomy	Khirurgiia
		155	H. Arslan; M. E. Sakarya; M. Bozkurt; F. H. Dilek; Y. Yilmaz; O. N. Dilek; R. Er	1998	unrelated data	Free hydatid cyst only covered with germinative membrane disrupted from fibrotic capsule in the peritoneal cavity: a case report	Acta Chirurgica Belgica
		156	H. Z. Song; X. Y. Yang; Y. Xiang	1998	unrelated data	Forty-five year's experience of the treatment of choriocarcinoma and invasive mole	Int J Gynaecol Obstet
		157	I. Karnak; A. O. Ciftci; F. C. Tanyel	1998	unrelated data	Hydatid cyst: An unusual etiology for a cystic lesion of the posterior mediastinum	Journal of Pediatric Surgery
		158	J. C. Angulo; J. Escribano; A. Diego; M. Sanchez-Chapado	1998	unrelated data	Isolated retrovesical and extrarenal retroperitoneal hydatidosis: clinical study of 10 cases and literature review	J Urol
		159	J. Pneumatikos; C. Frangides; K. Malizos; M. Tsagourias; G. Nakos	1998	unrelated data	Acute myelinolysis in the cervical spinal cord	J Trauma
		160	M. Hanci; A. Kafadar; A. Sarioǧlu; C. Işlak; B. Öz	1998	unrelated data	Cerebral candidiasis presenting as a mass lesion	Zentralblatt fur Neurochirurgie
		161	M. Marci; A. Ponari; F. Finazzo; A. Battaglia	1998	unrelated data	Echocardiographically diagnosed cardiac echinococcus complicated by embolic intraventricular thrombus	Journal of the American Society of Echocardiography
		162	N. A. Kama; M. Sahin; E. Göçmen; M. Bayrak; H. Kulaçoğlu; A. Z. Akat	1998	unrelated data	The results of surgical techniques in hepatic hydatidosis: treatment with drainage versus treatment without drainage--a 6-year experience	J R Coll Surg Edinb
		163	O. Akhan; S. Bilgiç; D. Akata; H. Kiratli; M. N. Ozmen	1998	unrelated data	Percutaneous treatment of an orbital hydatid cyst: a new therapeutic approach	Am J Ophthalmol
		164	O. K. Salih; S. K. Celik; M. S. Topcuoglu; B. Kisacikoglu; A. Tokcan	1998	unrelated data	Surgical treatment of hydatid cysts of the heart: A report of 3 cases and a review of the literature	Canadian Journal of Surgery
		165	T. K. Mittal; G. M. Vujanić; B. M. Morrissey; A. Jones	1998	unrelated data	Triploidy: Antenatal sonographic features with post-mortem correlation	Prenatal Diagnosis
		166	A. Abdelouafi; A. Adil; N. El Ouafi; M. Kafih; R. Kadiri	1999	unrelated data	Rupture of a hydatid cyst into the gallbladder. Two case-reports	Semaine Des Hopitaux
		167	A. Al-Bassam; H. Hassab; Y. Al-Olayet; M. Shadi; G. Al-Shami; A. Al-Rabeeah; A. Jawad	1999	unrelated data	Hydatid disease of the liver in children	Annals of Tropical Paediatrics
		168	A. De Nardo; P. Monea; E. M. F. Adornato	1999	unrelated data	Multiple intracardiac hydatic cysts mimicking mitral stenosis and echographic evidence of inferior necrosis: Case report	Giornale Italiano di Cardiologia
		169	A. Eroğlu; S. Atabekoğlu; H. Kocaoğlu	1999	unrelated data	Primary hydatid cyst of the neck	Eur Arch Otorhinolaryngol
		170	A. T. Nuritdinov; A. M. Mekhmanov; K. Khasanov; B. Tursunov; A. M. Khamidov	1999	unrelated data	Echinococcosis of pancreas complicated by mechanical jaundice]	Khirurgiia (Mosk)
		171	C. Fava; R. Patetta; L. Cozzi; A. Assi	1999	unrelated data	Renal hydatid cyst: cytological diagnosis using fine needle biopsy (FNA)]	Pathologica
		172	C. Gessner; K. Wittig; G. Griebsch; G. Hoheisel; J. Schauer	1999	unrelated data	The solitary echinococcal cyst--a rare cause of a round pulmonary focus]	Dtsch Med Wochenschr
		173	C. Valverde; J. Lam; P. Ibáñez; C. Cruzat	1999	unrelated data	Neck hydatidosis. Thyroid and submaxillary gland involvement in 2 cases]	Rev Med Chil
		174	D. J. Vick; Z. D. Goodman; M. T. Deavers; J. Cain; K. G. Ishak	1999	unrelated data	Ciliated hepatic foregut cyst: a study of six cases and review of the literature	Am J Surg Pathol
		175	D. Patakas; G. Pitsiou; D. Philippou; D. Georgopoulos; E. Mavrofridis	1999	unrelated data	Reversible platypnoea and orthodeoxia after surgical removal of an hydatid cyst from the liver	European Respiratory Journal
		176	F. Tranquart; V. Eder; P. Hervé; C. Paillet; D. Pourcelot; M. Lagueyrie; L. Pourcelot	1999	unrelated data	Role of ultrasound vascular imaging using power doppler in obstetrics and gynecology	Journal d'Echographie et de Medecine par Ultrasons
		177	G. Giordano; P. Ialongo; M. Amoruso; M. I. Rizzo; B. Di Venere; G. M. Bonomo	1999	unrelated data	The obstructive jaundice after hydatid cyst rupture in main biliary duct	Annali Italiani di Chirurgia
		178	G. N. Yattoo; M. S. Khuroo; S. A. Zargar; F. A. Bhat; B. A. Sofi	1999	unrelated data	Percutaneous drainage of the pancreatic head hydatid cyst with obstructive jaundice	J Gastroenterol Hepatol
		179	J. H. P. de Heredia; M. P. de las Casas; J. D. del Valle; E. V. Mayo; M. U. Braña; M. G. Dorronsoro	1999	unrelated data	Thoracic hydatid disease.: Our experience in the last fifteen years	Revista Clinica Espanola
		180	K. Hubert; A. Andriantsimahavandy; A. Michault; M. Frosch; F. A. Mühlschlegel	1999	unrelated data	Serological diagnosis of human cysticercosis by use of recombinant antigens from <i>Taenia solium</i> cysticerci	Clinical and Diagnostic Laboratory Immunology
		181	K. Katano; K. Ikuta; H. Matsubara; N. Oya; M. Nishio; K. Suzumori	1999	unrelated data	A case of successful conservative chemotherapy for intramural pregnancy	Fertil Steril
		182	L. V. Ev; A. A. M. Maia; G. Pianetti; E. Nascimento	1999	unrelated data	Immunological evaluation of a 26-kDa antigen from <i>Taenia solium</i> larvae for specific immunodiagnosis of human neurocysticercosis	Parasitology Research
		183	M. M. Demirtas; S. Cimen; B. Ketenci; R. Gunay; M. Akcar; A. Ozler	1999	unrelated data	Late follow-up of cyanoacrylate usage in cardiothoracic surgery	Asian Cardiovascular and Thoracic Annals
		184	M. Medina Pérez; J. Valero Puerta; I. Valpuesta Fernández; M. Sánchez Gonzalez; A. M. Carrizosa Esquivel	1999	unrelated data	Rapidly metastasizing renal carcinoma with intense expression of p53 and P-glycoprotein]	Arch Esp Urol
		185	Q. Hyder; U. Mirza; D. Rasheed	1999	unrelated data	Hydatid disease of the spleen	Acta Pharmaceutica Turcica
		186	T. Riebel; C. Bassir; W. Luck; J. Mäurer; L. Schmitz	1999	unrelated data	Sonographic course of a systemic cystic echinococcosis in a 10-year old girl (with cardiac, hepatic, renal and muscle involvement)	Ultraschall in Der Medizin
		187	V. A. Ivanov; Shevelev, II; M. A. Nechaenko; L. M. Kuznetsova	1999	unrelated data	Surgical treatment of heart echinococcosis]	Khirurgiia (Mosk)
		188	V. Sinci; M. E. Ozdogăn; F. S. Tunaoğlu; S. Kula; H. Aydin; H. Ozdemir; R. Olguntürk	1999	unrelated data	Hydatid disease and massive cardiac involvement	Ann Thorac Cardiovasc Surg
		189	W. Rebhandl; J. Turnbull; F. X. Felberbauer; E. Tasci; S. Puig; H. Auer; K. Paya; D. Kluth; O. Tasci; E. Horcher	1999	unrelated data	Pulmonary echinococcosis (hydatidosis) in children: Results of surgical treatment	Pediatric Pulmonology
		190	X. Wang; H. Huang; Q. Dong; Y. Lin; Z. Wang; F. Li	1999	unrelated data	A clinical research for eosinophilic meningoencephalitis caused by angiostrongyliasis	Zhonghua nei ke za zhi Chinese journal of internal medicine]
		191	Y. Jiaxin; X. Yang; C. Qingguo; Y. Xiuyu; S. Hongzhao	1999	unrelated data	Diagnosis and treatment of the malignant gestational trophoblastic tumor with pulmonary metastasis complicated with pulmonary tuberculosis	Chin Med Sci J
		192	A. El Abbassi Skalli; F. El Amraoui; N. Chikhaoui; R. Kadiri	2000	unrelated data	Hydatid cyst of the mediastinum: 2 cases]	J Radiol
		193	A. Fadil; A. A. Bolbarod; F. El Fares	2000	unrelated data	Hepatic cyst of the pancreas (a case report)	Annales De Chirurgie
		194	A. H. Karantanas; G. Bitsios; E. Karaiskou	2000	unrelated data	Echinococcus of the pulmonary artery: CT, MRI and MRA findings	Comput Med Imaging Graph
		195	A. Sirikci; R. Kervancioglu; A. Bayram; A. Ozkur; S. Kervancioglu; M. Bayram	2000	unrelated data	A giant cardiac hydatid cyst located in the left ventricle of the heart: MR imaging features	European Radiology
		196	B. Gollackner; F. Längle; H. Auer; A. Maier; M. Mittlböck; I. Agstner; J. Karner; F. Langer; H. Aspöck; H. Loidolt; S. Rockenschaub; R. Steininger	2000	unrelated data	Radical surgical therapy of abdominal cystic hydatid disease: Factors of recurrence	World Journal of Surgery
		197	B. Wabbels; F. Kruse; B. Helmke; K. Rohrschneider; H. E. Völcker	2000	unrelated data	Painless orbital swelling after sojourn in tropics. Cysticercosis and other parasitic eye diseases]	Klin Monbl Augenheilkd
		198	C. Floridon; C. H. Jensen; P. Thorsen; O. Nielsen; L. Sunde; J. G. Westergaard; S. G. Thomsen; B. Teisner	2000	unrelated data	Does fetal antigen 1 (FA1) identify cells with regenerative, endocrine and neuroendocrine potentials? A study of FA1 in embryonic, fetal, and placental tissue and in maternal circulation	Differentiation
		199	E. Charet; R. Roudaut; S. Lafitte; P. Laffort; F. Madonna; A. De Mascarel	2000	unrelated data	Echocardiographic demonstration of rupture of intraseptal hydatid cyst	Journal of the American Society of Echocardiography
		200	E. Chatelain; K. Hardy; J. Guigay; B. Tramond; F. Pons; P. L'Her; R. Jancovici	2000	unrelated data	Thoracoscopic treatment of pulmonary hydatidosis: a case report]	Rev Pneumol Clin
		201	E. Ok; E. M. Sözüer	2000	unrelated data	Solitary subcutaneous hydatid cyst: a case report	Am J Trop Med Hyg
		202	F. Ferrozzi; G. Tognini; G. Zuccoli; R. Campani; P. Pavone	2000	unrelated data	Calcified renal metastases: their etiology, pathogenesis, computed tomographic aspects and differential diagnosis]	Radiol Med
		203	H. Afif; A. Aichane; N. Trombati; A. Bahlaoui; Z. Bouayad; M. Boumzebra; W. Maazouzi	2000	unrelated data	Multiple pulmonary hydatidosis with floating balloon appearance and cardiac localization]	Rev Mal Respir
		204	K. J. Barteczko; M. I. Jacob	2000	unrelated data	The testicular descent in human. Origin, development and fate of the gubernaculum Hunteri, processus vaginalis peritonei, and gonadal ligaments	Adv Anat Embryol Cell Biol
		205	K. M. Dali; K. Tlili; M. Ly; N. Romdhani; D. Bakir; H. Gharbi; K. Ennabli; M. Jeddi	2000	unrelated data	Clinical profile of a cardiopericardial hydatid cyst: Concerning 17 cases	Annales de Cardiologie et d'Angeiologie
		206	L. E. Coulson; C. S. Kong; C. Zaloudek	2000	unrelated data	Epithelioid trophoblastic tumor of the uterus in a postmenopausal woman: a case report and review of the literature	Am J Surg Pathol
		207	L. Emir; A. Karabulut; U. Balci; C. Germiyanoğlu; D. Erol	2000	unrelated data	An unusual cause of urinary retention: a primary retrovesical echinococcal cyst	Urology
		208	M. A. Vardar; A. Altintaş; S. C. Demir	2000	unrelated data	Gestational trophoblastic disease: the significance of vaginal metastases	Eur J Gynaecol Oncol
		209	M. Bayram; A. Sirikci	2000	unrelated data	Hydatic cyst located intermuscular area of the forearm: MR imaging findings	Eur J Radiol
		210	M. Daali; R. Hssaida; M. Zoubir; A. Hda; A. Hajji	2000	unrelated data	Peritoneal hydatidosis: a study of 25 cases in Morocco]	Sante
		211	N. Katkhouda; E. Mavor	2000	unrelated data	Laparoscopic management of benign liver disease	Surgical Clinics of North America
		212	P. Dekumyoy; C. Komalamisra; S. Nuamtanong; D. Nacapunchai; M. Sinnawong; P. Shanaha; P. Piyasatittam	2000	unrelated data	Angiostrongyliasis: analysis of antigens of Angiostrongylus costaricensis adult worms versus IgG from infected patients with Angiostrongylus cantonensis	Southeast Asian J Trop Med Public Health
		213	P. Dekumyoy; M. T. Anantaphruti; S. Nuamtanong; D. Watthanakulpanich; J. Waikagu; M. Danis	2000	unrelated data	Neurocysticercosis: utilizing the cystic fluid antigen from Taenia solium metacestodes for diagnosis by IgG-ELISA	Southeast Asian J Trop Med Public Health
		214	R. García-Vicuña; I. Carvajal; A. Ortiz-García; J. C. López-Robledillo; A. Laffón; P. Sabando	2000	unrelated data	Primary solitary Echinococcosis in cervical spine. Postsurgical successful outcome after long-term albendazole treatment	Spine (Phila Pa 1976)
		215	T. Greulich; B. Kohler	2000	unrelated data	Obstructive jaundice caused by rupture of cystic echinococcosis into the biliary tract	Zeitschrift fur Gastroenterologie
		216	H. Ustunsoy; I. Akdemir; N. Tahtaci	2000	unrelated data	Cardiac hydatid cyst	Heart
		217	A. A. Balik; F. Çelebi; M. Başoǧlu; D. Ören; I. Yildirgan; S. Selçuk Atamanalp	2001	unrelated data	Intra-abdominal extrahepatic echinococcosis	Surgery Today
		218	A. Bickel; N. Loberant; J. Singer-Jordan; M. Goldfeld; G. Daud; A. Eitan	2001	unrelated data	The laparoscopic approach to abdominal hydatid cysts: A prospective nonselective study using the isolated hypobaric technique	Archives of Surgery
		219	A. E. Unal; S. C. Ulukent; S. Bayar; A. Demirkan; H. Akgül	2001	unrelated data	Primary hydatid cyst of the axillary region: report of a case	Surg Today
		220	A. Giorgio; L. Tarantino; G. de Stefano; G. Francica; N. Mariniello; N. Farella; A. Perrotta; V. Aloisio; F. Esposito	2001	unrelated data	Hydatid liver cyst - An 11-year experience of treatment with percutaneous aspiration and ethanol injection	Journal of Ultrasound in Medicine
		221	A. K. Bozkurt; N. Yavuz; L. Yüceyar	2001	unrelated data	Subcutaneous hydatidosis due to iatrogenic spreading of cystic fluid during surgery	J Cardiovasc Surg (Torino)
		222	A. Markonis; A. Tavernaraki; M. Papaevangelou	2001	unrelated data	Humeral hydatid cyst complicated with extraosseous involvement: A case of unusual location of echinococcosis	European Journal of Radiology
		223	A. P. Shapter; R. McLellan	2001	unrelated data	Gestational trophoblastic disease	Obstet Gynecol Clin North Am
		224	A. R. Hatipoglu; I. Coskun; K. Karakaya; C. Ibis	2001	unrelated data	Retroperitoneal localization of hydatid cyst disease	Hepatogastroenterology
		225	C. Carrasco; J. Cotorás	2001	unrelated data	Gestational hyperthyroidism: a case associated to molar pregnancy]	Rev Med Chil
		226	C. S. Ramachandran; D. Goel; V. Arora	2001	unrelated data	Laparoscopic surgery in hepatic hydatid cysts: A technical improvement	Surgical Laparoscopy Endoscopy & Percutaneous Techniques
		227	D. Klüppel; H. G. Seesko	2001	unrelated data	Cystic tumor of the pelvis: Unusual localization of echinococcosis. Case report and surgical methods of treatment	Chirurg
		228	E. Onursal; T. T. Elmaci; E. Tireli; A. Dindar; D. Atilgan; M. Ozcan	2001	unrelated data	Surgical treatment of cardiac echinococcosis: report of eight cases	Surg Today
		229	F. O. Hassan; A. Shannak	2001	unrelated data	Primary pelvic hydatid cyst: an unusual cause of sciatica and foot drop	Spine (Phila Pa 1976)
		230	G. Ramos; A. Orduña; M. García-Yuste	2001	unrelated data	Hydatid cyst of the lung:: Diagnosis and treatment	World Journal of Surgery
		231	H. AstarcIoǧlu; M. A. Koçdor; O. Topalak; C. Terzi; S. Sökmen; E. Özer	2001	unrelated data	Isolated mesosigmoidal hydatid cyst as an unusual cause of colonic obstruction: Report of a case	Surgery Today
		232	H. Bektas; F. Lehner; U. Werner; M. Bartels; P. Piso; G. Tusch; H. Schrem; J. Klempnauer	2001	unrelated data	Surgical therapy of cystic echinococcosis of the liver	Zentralblatt fur Chirurgie
		233	H. H. Telli; K. Durgut; A. Temizhan; N. Görmüs	2001	unrelated data	Ruptured cardiac hydatid cyst masquerading as acute coronary syndrome:: Report of a case	Surgery Today
		234	H. Kabiri el; S. al Aziz; A. el Maslout; A. Benosman	2001	unrelated data	Hydatid cyst: an unusual disease of the mediastinum	Acta Chir Belg
		235	H. Kabiri; S. Al Aziz; A. El Maslout; A. Benosman	2001	unrelated data	Diaphragmatic hydatidosis: Report of a series of 27 cases]	Rev Pneumol Clin
		236	H. Mutlu; M. Serdar Küçükoğlu; H. Ozhan; E. Kansýz; S. Oztürk; S. Uner	2001	unrelated data	A case of coronary artery fistula draining into the pericardium causing hematoma	Cardiovasc Surg
		237	I. Ozbey; Y. Aksoy; O. Biçgi; O. Polat	2001	unrelated data	Hydatid disease of the urinary tract: review of the management of 9 cases	Int Urol Nephrol
		238	K. Ino; T. Mitsui; S. Nomura; F. Kikkawa; S. Mizutani	2001	unrelated data	Complete remission of gestational choriocarcinoma with choroidal metastasis treated with systemic chemotherapy alone: case report and review of literature	Gynecol Oncol
		239	K. Konar; S. Ghosh; S. Konar; S. Bhattacharya; S. Sarkar	2001	unrelated data	Bilateral ovarian hydatid disease--an unusual case	Indian J Pathol Microbiol
		240	M. Bartels; J. Fangmann; O. Teebken; H. Bektas; E. Nagel; J. Klempnauer	2001	unrelated data	Primary peritoneal manifestation of echinococcus granulosus infection. A rare entity	Chirurgische Praxis
		241	M. Ceviz; N. Becit; H. Koçak	2001	unrelated data	Infected cardiac hydatid cyst	Heart (British Cardiac Society)
		242	M. Laghzaoui Boukaidi; S. Bouhya; A. Soummani; S. Hermas; O. Bennan; O. Sefrioui; M. Aderdour	2001	unrelated data	Pelvic hydatid yst: apropos of 8 cases]	Gynecol Obstet Fertil
		243	M. Smida; C. Jalel; K. Mrad; M. Sayed; O. Ben Abdallah; F. Ben Chehida; M. Ben Ghachem	2001	unrelated data	Unusual radiologic signs of bone echinococcosis in children]	J Radiol
		244	N. Karaoğlanoğlu; M. Gorguner; A. Eroglu	2001	unrelated data	Hydatid disease of rib	Ann Thorac Surg
		245	N. Meddeb; N. Bachrouch; M. Elleuch; H. Sahli; E. Cheour; S. Labib; S. Sellami	2001	unrelated data	Hydatid cyst of the adductor muscles. MRI aspect, Apropos of 1 case]	Bull Soc Pathol Exot
		246	P. Solli; P. Carbognani; L. Cattelani; P. Baldi; M. Rusca	2001	unrelated data	Unusually located hydatid cysts miming a pulmonary tumor invaliding the spine	J Cardiovasc Surg (Torino)
		247	R. L. Tarleton	2001	unrelated data	Parasite persistence in the aetiology of Chagas disease	International Journal for Parasitology
		248	S. Correa Tineo; H. Marroquin Vals; M. Pinto Paz; C. Culqui Lévano; E. Salinas Alva	2001	unrelated data	Echinococcosis of intra- and extrahepatic bile ducts. Report of a case at the Central Military Hospital	Revista de gastroenterología del Perú : órgano oficial de la Sociedad de Gastroenterología del Perú
		249	S. Zmerli; M. Ayed; A. Horchani; I. Chami; M. El Ouakdi; M. R. Ben Slama	2001	unrelated data	Hydatid cyst of the kidney: diagnosis and treatment	World J Surg
		250	U. Özergin; K. Durgut; N. Görmüş; G. S. Sunam; T. Yüksek	2001	unrelated data	Infected myocardial hydatid cyst imitating pericardial cyst	Asian Cardiovascular and Thoracic Annals
		251	V. Sivanesaratnam	2001	unrelated data	Chien-Tien Hsu Memorial Lecture. Fertility and gynaecologic malignancies	J Obstet Gynaecol Res
		252	J. Scheele	2001	unrelated data	Anatomical and atypical liver resections]	Chirurg
		253	R. N. Sener	2001	unrelated data	Diffusion MRI: Apparent diffusion coefficient (ADC) values in the normal brain and a classification of brain disorders based on ADC values	Computerized Medical Imaging and Graphics
		254	A. Albi; F. Baudin; M. Matmar; D. Archambeau; Y. Ozier	2002	unrelated data	Severe hypernatremia after hypertonic saline irrigation of hydatid cysts	Anesthesia and Analgesia
		255	A. C. Ranzini; D. C. Hale; Sonam; L. Phentok; V. Adams	2002	unrelated data	Ultrasonographic diagnosis of pelvic Echinococcosis - Case report and review of the literature	Journal of Ultrasound in Medicine
		256	A. E. Bagatur; F. Uğur; G. Zorer	2002	unrelated data	Primary giant hydatid cyst in the thigh]	Acta Orthop Traumatol Turc
		257	A. el Idrissi Dafali; Z. Dahami; N. O. Zerouali	2002	unrelated data	Hydatid cyst of the adrenal gland. A case report]	Ann Urol (Paris)
		258	A. Erolu; C. Kürkçüolu; N. Karaolanolu; C. Tekinbaş; H. Kaynar; O. Önbaş	2002	unrelated data	Primary hydatid cysts of the mediastinum	European Journal of Cardio-thoracic Surgery
		259	A. G. Lioulias; J. N. Kokotsakis; C. N. Foroulis; E. T. Skouteli	2002	unrelated data	Multiple cardiac hydatid cysts: Consistency of echocardiographic and surgical findings	Texas Heart Institute Journal
		260	A. Kendall; R. Gillmore; E. Newlands	2002	unrelated data	Chemotherapy for trophoblastic disease: current standards	Curr Opin Obstet Gynecol
		261	A. Zamani; Y. Aydemir; N. Gormus; K. Odev; H. Solak	2002	unrelated data	Cardiac hydatid cyst in a patient with pulmonary tuberculosis 2]	International Journal of Tuberculosis and Lung Disease
		262	B. Balev; V. Sabotinov; D. Pavlova	2002	unrelated data	Hydatid disease of the pulmonary artery	Rentgenologiya i Radiologiya
		263	B. C. Huang; G. P. Li; F. J. Jia; F. M. Liu; L. Y. Ge; W. Li; Y. L. Cheng	2002	unrelated data	Determination of specific IgG4 for diagnosis and therapeutic evaluation of cerebral cysticercosis	Chinese Medical Journal
		264	C. M. Franciosi; F. Romano; G. Porta; R. Caprotti; S. De Fina; G. Colombo; A. Porta; F. Uggeri	2002	unrelated data	Surgical treatment of hydatid disease of the liver. An experience from outside the endemic area	Chirurgia italiana
		265	C. W. Kopp; T. Binder; M. Grimm; O. Merl; F. Thalhammer; R. Ullrich; G. Heinz; G. Mundigler; T. Stefenelli; G. Maurer; H. Baumgartner; M. Zehetgruber	2002	unrelated data	Images in cardiovascular medicine. Left ventricular echinococcosis with peripheral embolization	Circulation
		266	D. B. Nott	2002	unrelated data	Massive metastatic pulmonary hydatidosis from a primary hepatic cyst in a child	ANZ Journal of Surgery
		267	E. Geraci; S. Pallotti; G. P. Bassi; L. Maj	2002	unrelated data	Hydatid cyst of the kidney. Case report]	Minerva Urol Nefrol
		268	E. M. Esedov; A. Khamidova Kh; A. Shakhnazarova Kh	2002	unrelated data	Clinical and morphofunctional characteristics of hydatid liver echinococcosis]	Ter Arkh
		269	E. M. Esedov; K. A. Khamidova	2002	unrelated data	Clinico-laboratory and morphological parallels in hepatic echinococcosis]	Klin Med (Mosk)
		270	E. Obersztyn; A. Kutkowska-Kazmierczak; K. Jakubow-Durska	2002	unrelated data	Clinical expression of triploidy]	Med Wieku Rozwoj
		271	E. Yalçin; D. Doğru; U. Ozçelik; N. Kiper; A. Göçmen; O. Akhan	2002	unrelated data	Cardiac hydatid cyst and pulmonary hydatidosis in a child	Pediatr Infect Dis J
		272	G. Florio; S. Cisternino; G. F. Pinna; A. Nazzaro; A. Fava; D. S. Polito	2002	unrelated data	Veress needle pneumoperitoneum for laparoscopic cholecystectomy	Chirurgia
		273	H. Ceyran; K. Tasdemir; T. Tezcaner; F. Asgun; O. I. Karahan; O. N. Emirogullari; H. Andac	2002	unrelated data	A rare cause of peripheral arterial embolism: ruptured cardiac hydatid cyst	Vasa
		274	H. Lahdhili; S. Hachicha; M. Ziadi; H. Thameur	2002	unrelated data	Acute pulmonary embolism due to the rupture of a right ventricle hydatic cyst	European Journal of Cardio-thoracic Surgery
		275	H. Nazaroglu; A. Balci; Y. Bükte; M. Simsek	2002	unrelated data	Giant intrathoracic extrapulmonary hydatid cyst manifested as unilateral pectus carinatum	South Med J
		276	I. Ashley	2002	unrelated data	Choriocarcinoma in a patient with human immunodeficiency virus: case presentation and review of the literature	Mt Sinai J Med
		277	I. C. Kurkcuoglu; A. Eroglu; N. Karaoglanoglu; P. Polat	2002	unrelated data	Complications of albendazole treatment in hydatid disease of lung	European Journal of Cardio-thoracic Surgery
		278	I. Capoglu; N. Ünüvar; F. Erdogan; O. Yilmaz; M. Çaydere	2002	unrelated data	A hydatid cyst of the thyroid gland	Journal of International Medical Research
		279	I. Ozbey; Y. Aksoy; O. Polat; A. F. Atmaca; A. Demirel	2002	unrelated data	Clinical management of hydatid disease of the urinary tract	J Int Med Res
		280	J. I. Martín-Serradilla; A. L. Guerrero-Peral; R. Marcos-Álvarez; A. Mohamed-Buskri; M. T. Hernández-Carrero; M. T. Zatarain-Vázquez	2002	unrelated data	Lumbar plexopathy secondary to pelvic hydatid cyst	Revista de Neurologia
		281	M. Akal; M. Kara	2002	unrelated data	Primary hydatid cyst of the posterior cervical triangle	J Laryngol Otol
		282	M. E. Sakarya; O. Etlik; N. Sakarya; S. Ozen; O. Temizoz; O. Evirgen; M. Kayan	2002	unrelated data	MR findings in cardiac hydatid cyst	Clinical Imaging
		283	M. Gerazounis; K. Athanassiadi; E. Metaxas; M. Athanassiou; N. Kalantzi	2002	unrelated data	Bronchobiliary fistulae due to echinococcosis	Eur J Cardiothorac Surg
		284	O. E. Brasesco; D. Rosin; R. J. Rosenthal	2002	unrelated data	Laparoscopic surgery of the liver and biliary tract	Journal of Laparoendoscopic & Advanced Surgical Techniques-Part A
		285	O. Maden; R. Atak; E. Yetgin; K. Senen; D. Aras; E. Kütük	2002	unrelated data	An unusual primary left ventricular hydatid cyst complicated by cardiac tamponade and mitral regurgitation -: A case report	Angiology
		286	R. M. Agayev	2002	unrelated data	Diagnosis and surgical treatment of complicated liver echinococcosis	Turkish Journal of Gastroenterology
		287	S. Karadereler; M. Orakdögen; K. Kiliç; C. Ozdogan	2002	unrelated data	Primary spinal extradural hydatid cyst in a child: case report and review of the literature	Eur Spine J
		288	S. Khabouze; I. E. Erchidi; C. Bouchikhi; A. Chahtane; A. Kharbach; A. Chaoui	2002	unrelated data	Gestational trophoblastic diseases. Apropos of 105 cases]	Gynecol Obstet Fertil
		289	S. Kurugoglu; O. Kizilkilic; G. Ogut; I. Mihmanli; C. Akman; H. Tanrikulu	2002	unrelated data	Primary cardiac hydatid disease: Cross-sectional imaging features	Southern Medical Journal
		290	S. Yilmaz; S. Baydar; S. Guney; A. Hoser; B. Celik	2002	unrelated data	Primary hydatid cyst in the retroperitoneal space: role of CT	Eur Radiol
		291	T. Mori; N. Abe; M. Sugiyama; Y. Atomi	2002	unrelated data	Laparoscopic hepatobiliary and pancreatic surgery: an overview	J Hepatobiliary Pancreat Surg
		292	V. Trehan; P. Shah; J. Yusuf; S. Mukhopadhyay; G. M. Nair; R. Arora	2002	unrelated data	Thromboembolism: A rare complication of cardiac hydatidosis	Indian Heart Journal
		293	Y. Ünlü; M. Ceviz; N. Karaoǧlanoǧlu; N. Becit; H. Koçak	2002	unrelated data	Arterial embolism caused by a ruptured hydatid cyst in the heart: Report of a case	Surgery Today
		294	M. Garg; S. Chawla; K. N. Prasad; R. Roy; S. S. Sikora; R. Kumar; M. Husain; C. L. Khetrapal; R. K. Gupta	2002	unrelated data	Differentiation of hydatid cyst from cysticercus cyst by proton MR spectroscopy	Nmr in Biomedicine
		295	V. Malamou-Mitsi; L. Pappa; T. Vougiouklakis; D. Peschos; N. Kazakos; G. Grekas; D. Sideris; N. J. Agnantis	2002	unrelated data	Sudden death due to an unrecognized cardiac hydatid cyst	Journal of Forensic Sciences
		296	A. Amrani; H. Zerhouni; F. F. Benabdallah; R. Belkacem; O. Outarahout	2003	unrelated data	Renal hydatid cyst in children: 6 Case reports	Annales d'Urologie
		297	A. Di Cataldo; G. Trombatore; R. Greco; R. Lanteri; G. Li Destri; A. Licata	2003	unrelated data	Hydatid disease in a very unusual location: the adrenal gland. A case report	Chirurgia italiana
		298	A. Eickhoff; D. Schilling; C. A. Benz; J. F. Riemann	2003	unrelated data	Endoscopic stenting for postoperative biliary strictures due to hepatic hydatid disease: effectiveness and long-term outcome	J Clin Gastroenterol
		299	A. Herrera; A. A. Martínez	2003	unrelated data	Extraspinal bone hydatidosis	J Bone Joint Surg Am
		300	B. Roth; A. Gocht; F. U. Metternich	2003	unrelated data	Cysticercosis as a rare cause of a tumor of the tongue	Laryngo-Rhino-Otologie
		301	C. L. Birincioǧlu; O. Tarcan; H. Bardakci; A. Saritaş; O. Taşdemir	2003	unrelated data	Off-pump technique for the treatment of ventricular myocardial Echinococcosis	Annals of Thoracic Surgery
		302	C. Manterola; M. Vial; H. Losada; F. Fonseca; L. Bustos; S. Muñoz; M. Barroso	2003	unrelated data	Uncommon locations of abdominal hydatid disease	Tropical Doctor
		303	C. N. Foroulis; C. Avgoustou; M. Konstantinou; A. G. Lioulias	2003	unrelated data	Chest wall hydatidosis as the unique location of the disease: Case report and review of the literature	Canadian Journal of Infectious Diseases
		304	D. H. Shen; U. S. Khoo; H. Y. Ngan; T. Y. Ng; M. T. Chau; W. C. Xue; A. N. Cheung	2003	unrelated data	Coexisting epithelioid trophoblastic tumor and choriocarcinoma of the uterus following a chemoresistant hydatidiform mole	Arch Pathol Lab Med
		305	E. L. Kazachkov; O. N. Egorov	2003	unrelated data	Primary echinococcosis of the heart in pulmonary tuberculosis]	Med Parazitol (Mosk)
		306	G. Kara; G. Aras; Ö. N. Küçük	2003	unrelated data	Radionuclide Imaging of Cardiac Hydatid Cyst	Clinical Nuclear Medicine
		307	G. Özkoç; S. Akpinar; M. A. Hersekli; M. Özalay; R. Tandoǧan	2003	unrelated data	Primary hydatid disease of the quadriceps muscle: A rare localization	Archives of Orthopaedic and Trauma Surgery
		308	H. Fekak; S. Bennani; R. Rabii; M. H. Mezzour; A. Debbagh; A. Joual; M. el Mrini	2003	unrelated data	Hydatic kidney cyst: 90 case reports]	Ann Urol (Paris)
		309	H. Loudiye; S. Aktaou; H. Hassikou; A. El-Bardouni; M. El-Manouar; M. Fizazi; A. Tazi; N. Hajjaj-Hassouni	2003	unrelated data	Hydatid disease of bone. Review of 11 cases	Joint Bone Spine
		310	H. Matsui; Y. Iitsuka; K. Yamazawa; N. Tanaka; A. Mitsuhashi; K. Seki; S. Sekiya	2003	unrelated data	Placental mesenchymal dysplasia initially diagnosed as partial mole	Pathol Int
		311	I. Otgün; I. Karnak; M. Haliloglu; M. E. Senocak	2003	unrelated data	Obstructive jaundice caused by primary choledochal hydatid cyst mimicking radiologically choledochal cyst	J Pediatr Surg
		312	J. Baqué; V. Huart; J. Pierrot; B. Louail; J. M. Grinda; M. Sapoval; E. Mousseaux	2003	unrelated data	Hydatid cyst of the interventricular septum of the heart: Multidetector CT and MRI findings	Journal de Radiologie
		313	J. Esparza Estaún; A. González Alfageme; J. Sáenz Bañuelos	2003	unrelated data	Radiological appearance of diaphragmatic mesothelial cysts	Pediatric Radiology
		314	J. T. Soper	2003	unrelated data	Role of surgery and radiation therapy in the management of gestational trophoblastic disease	Best Pract Res Clin Obstet Gynaecol
		315	K. Ben Miled-M'Rad; A. Bouricha; S. Hantous; A. Zidi; I. Mestiri; S. El Hammami; H. Djilani-Horchani; H. Ghedira; D. Belhabib; L. Megdiche; A. Hamzaoui; T. Kilani	2003	unrelated data	Ultrasonographic, CT, and MRI findings of chest wall hydatidosis	Journal de Radiologie
		316	K. Ben-Hamda; F. Maatouk; M. Ben-Farhat; F. Betbout; H. Gamra; F. Addad; A. Fatima; M. Abdellaoui; Z. Dridi; T. Hendiri	2003	unrelated data	Eighteen-year experience with echinococcosus of the heart: Clinical and echocardiographic features in 14 patients	International Journal of Cardiology
		317	M. Badi; M. Arifi; N. Kaddouri; M. Abdelhak; N. Benhmamouch; M. Barahioui	2003	unrelated data	Peritoneal hydatidosis in children. Report of a historical case	Archives de Pediatrie
		318	M. E. Sakarya; H. Irmak; O. Etlik; O. Evirgen; O. Temizöz; N. Sakarya	2003	unrelated data	MR findings in pericardial hydatid cyst	Tohoku J Exp Med
		319	P. L. Ndaguatha	2003	unrelated data	Unusual bladder outflow obstruction: case report	East Afr Med J
		320	P. Tampakoudis; E. Assimakopoulos; M. Zafrakas; P. Tzevelekis; E. Kostopoulou; J. Bontis	2003	unrelated data	Pelvic echinococcus mimicking multicystic ovary	Ultrasound Obstet Gynecol
		321	S. Azzarelli; A. R. Galassi; G. Centamore; V. Carini	2003	unrelated data	Electrocardiographic picture of a previous myocardial infarction in a patient with liver echinococcosis cyst	Italian heart journal : official journal of the Italian Federation of Cardiology
		322	S. Djoshibaev; T. Kudaiberdiev; A. Maralov; S. Shabraliev; K. Djooshev; U. M. Halikov; L. Yankovskaya	2003	unrelated data	Surgical treatment of isolated cardiac echinococciasis: report of five cases	Anadolu Kardiyol Derg
		323	S. K. Khoo	2003	unrelated data	Clinical aspects of gestational trophoblastic disease: a review based partly on 25-year experience of a statewide registry	Aust N Z J Obstet Gynaecol
		324	S. Maalej; D. Belhabib; S. Hantous; S. Fenniche; A. Ammar; S. Hammami; M. L. Megdiche	2003	unrelated data	Costo-vertebral hydatid disease: the role of MRI]	Rev Mal Respir
		325	S. Singh; S. V. Gibikote; N. K. Shyamkumar	2003	unrelated data	Isolated fourth ventricular cysticercus cyst: MR imaging in 4 cases with short literature review	Neurology India
		326	V. Kutay; H. Ekim; C. Yakut	2003	unrelated data	Infected myocardial hydatid cyst imitating left ventricular aneurysm	Cardiovascular Surgery
		327	V. Sivanesaratnam	2003	unrelated data	Management of gestational trophoblastic disease in developing countries	Best Pract Res Clin Obstet Gynaecol
		328	Z. Orhan; H. Kara; T. Tuzuner; I. Sencan; M. Alper	2003	unrelated data	Primary subcutaneous cyst hydatic disease in proximal thigh: An unusual localisation: A case report	BMC Musculoskeletal Disorders
		329	A. Baykan; S. Yildirim; H. M. Koksal; F. Celayir; M. Oner	2004	unrelated data	Intrapelvic-perianal hydatid disease in an unusual location: Report of a case	Diseases of the Colon & Rectum
		330	A. Kocakusak; A. Koyuncu; S. Arikan; O. Senturk	2004	unrelated data	Primary hydatid cyst of vastus lateralis muscle	Acta Chirurgica Belgica
		331	A. R. Karamarković; M. Micev; D. Culafić; N. Popović; V. Djukić	2004	unrelated data	Solid cystic pseudopapillary tumor of the pancreas]	Srp Arh Celok Lek
		332	A. Sinha; N. C. Nanda; R. B. Panwar; R. R. Kasliwal; N. Chauhan; S. Beniwal; S. R. Panwar; D. Khanna; K. Bodiwala; F. Mehmood; S. Upendram; S. Vengala	2004	unrelated data	Live three-dimensional transthoracic echocardiographic assessment of left ventricular hydatid cyst	Echocardiography-a Journal of Cardiovascular Ultrasound and Allied Techniques
		333	B. McFall; M. Yousaf; H. Calvert; T. Diamond; M. Epanomeritakis	2004	unrelated data	Surgical treatment of hepatic hydatid cyst	International Journal of Clinical Practice
		334	C. Hofstetter; E. Segovia; R. Vara-Thorbeck	2004	unrelated data	Treatment of Uncomplicated Hydatid Cyst of the Liver by Closed Marsupialization and Fibrin Glue Obliteration	World Journal of Surgery
		335	C. Manterola; R. Espinoza; S. Muñoz; M. Vial; L. Bustos; H. Losada; M. Barroso	2004	unrelated data	Abdominal echinococcosis during pregnancy: clinical aspects and management of a series of cases in Chile	Trop Doct
		336	D. L. Balériaux; C. Neugroschl	2004	unrelated data	Spinal and spinal cord infection	Eur Radiol
		337	I. Kammoun; A. Ben Halima; J. Ammar; S. Chine; O. Chaabane; W. Zouaoui; B. Rebeh; H. Keskes; S. Gargouri; A. Lefi; A. Hamzaoui; S. Kachboura	2004	unrelated data	Hydatic pulmonary embolism: Complication of a cardiac hydatic cyst: A case report	Tunis Med
		338	I. Şenkaya; Ö. M. Bostan; S. Çelebi; E. Çil	2004	unrelated data	Multiple hydatid cysts of pericardium and epicardium	Anadolu Kardiyol Derg
		339	K. Buttenschoen; P. Schorcht; S. Reuter; P. Kern; D. Carli Buttenschoen; D. Henne-Bruns	2004	unrelated data	Surgical treatment of hepatic infections with echinococcus granulosus	Zeitschrift fur Gastroenterologie
		340	K. Kosaki; K. Ikeda; K. Miyakoshi; M. Ueno; R. Kosaki; D. Takahashi; M. Tanaka; C. Torikata; Y. Yoshimura; T. Takahashi	2004	unrelated data	Absent inner dynein arms in a fetus with familial hydrocephalus-situs abnormality	Am J Med Genet A
		341	K. W. Fong; A. Toi; S. Salem; L. K. Hornberger; D. Chitayat; S. J. Keating; F. McAuliffe; J. A. Johnson	2004	unrelated data	Detection of fetal structural abnormalities with US during early pregnancy	Radiographics
		342	L. O. Erdem; C. Z. Erdem; K. Karlioguz; Ç. Uner	2004	unrelated data	Radiologic aspects of abdominal hydatidosis in children -: A study of 31 cases in Turkey	Clinical Imaging
		343	L. Yilik; K. Ergüneş; U. Yetkin; G. Ali	2004	unrelated data	Synchronized coronary revascularization and multiple cardiac cysthydatid operation	Heart Lung
		344	M. F. Müller	2004	unrelated data	Images in cardiovascular medicine. Complicated case of left ventricular echinococcosis	Circulation
		345	M. Nejjar; K. Hidraoui; W. Mihradi; M. Ridai; N. O. Zerouali; H. El Attar; S. Azzouzi; A. Iraqi	2004	unrelated data	Solitary fibrous mediastinal tumor. A case report]	Rev Pneumol Clin
		346	M. Parija; R. Biswas; B. N. Harish; S. C. Parija	2004	unrelated data	Detection of specific cysticercus antigen in the urine for diagnosis of neurocysticercosis	Acta Tropica
		347	M. Safioleas; I. Stamoulis; S. Theocharis; K. Moulakakis; S. Makris; A. Kostakis	2004	unrelated data	Primary hydatid disease of the gallbladder: a rare clinical entity	J Hepatobiliary Pancreat Surg
		348	M. Todorova; S. Buzalov; M. Tsaneva; I. Vasilev	2004	unrelated data	Mola hydatidosa of the uterine tube]	Akush Ginekol (Sofiia)
		349	N. Erkan; M. Haciyanli; M. Yildirim; C. Yilmaz	2004	unrelated data	A case report of the unusual presence of hydatid disease in the pancreas and breast	Jop
		350	N. Gormus; M. Yeniterzi; H. H. Telli; H. Solak	2004	unrelated data	The clinical and surgical features of right-sided intracardiac masses due to echinococcosis	Heart and Vessels
		351	N. Yilmaz; S. Ozgocmen; E. Kocakoc; A. Kiris	2004	unrelated data	Primary hydatid disease of sacrum affecting the sacroiliac joint: a case report	Spine (Phila Pa 1976)
		352	R. Ulkü; N. Eren; O. Cakir; A. Balci; S. Onat	2004	unrelated data	Extrapulmonary intrathoracic hydatid cysts	Can J Surg
		353	R. Zappacosta; B. Zappacosta; L. Di Giovannantonio; A. Castrataro; R. Bellocci; D. Angelucci	2004	unrelated data	Retroperitoneal Pacinian neuroma: report of a rare lesion in an uncommon location]	Pathologica
		354	S. Erkiliç; C. Özsaraç; N. E. Koçer; Y. A. Bayazit	2004	unrelated data	Hydatid cyst of the thyroid gland in a child	International Journal of Pediatric Otorhinolaryngology
		355	T. Ozer; S. Gundogdu; Y. Ozer; K. Mahmutyazicioglu; A. Savranlar; H. Ozdemir	2004	unrelated data	Echinococcosis involving the liver, retrovesical and seminal vesicle presented with syncope	Int J Urol
		356	T. Ulgen; T. Turhan; T. Yurtseven; K. Oner	2004	unrelated data	Simple anterior orbitotomy	Minimally Invasive Neurosurgery
		357	Z. Bayraktar; Z. Kapran; S. Ozdogan	2004	unrelated data	Pigmented congenital vitreous cyst	Eur J Ophthalmol
		358	Ž. Bušić; E. Amić; D. Servis; M. Predrijevac; I. Stipančić; D. Bušić	2004	unrelated data	Common bile duct obstruction caused by the hydatid daughter cysts	Collegium Antropologicum
		359	Z. Koc; A. M. Ağildere; O. Yalcin; A. Pourbagher; M. Pourbagher	2004	unrelated data	Primary hydatid cyst in the anterior thigh: Sonographic findings	J Clin Ultrasound
		360	Z. Parveen; R. Bashir; T. Jadoon; I. Qayum	2004	unrelated data	Partial hydatidiform mole along with term gestation and alive baby	J Ayub Med Coll Abbottabad
		361	A. Dervisoglu; C. Polat; M. Hokelek; I. Yetim; Y. Özkütük; Y. Büyükkarabacak; K. Erzurumlu	2005	unrelated data	Videolaparoscopic treatment of hepatic hydatid cyst	Hepato-Gastroenterology
		362	B. Ozpolat; M. Ozeren; T. Soyal; E. Yucel	2005	unrelated data	Unusually located intrathoracic extrapulmonary mediastinal hydatid cyst manifesting as Pancoast syndrome	J Thorac Cardiovasc Surg
		363	B. U. Coskun; H. Seven; E. Sozen; S. Alkan; B. Dadas	2005	unrelated data	Radiology quiz case 3	Archives of Otolaryngology-Head & Neck Surgery
		364	C. J. Kazakos; V. G. Galanis; D. A. Verettas; A. Polychronidis; C. Simopoulos	2005	unrelated data	Primary hydatid disease in femoral muscles	J Int Med Res
		365	C. Polat; A. Dervisoglu; M. Hokelek; I. Yetim; Y. Buyukkarabacak; Y. Ozkutuk; K. Erzurumlu	2005	unrelated data	Dual treatment of albendazole in hepatic hydatidosis: New therapeutic modality in 52 cases	Journal of Gastroenterology and Hepatology
		366	H. Bedioui; M. Jouini; K. Nouira; T. Bouzid; M. Kacem; Z. Ben Safta	2005	unrelated data	Primary hydatid cyst of adrenal gland. Report of two cases]	Ann Chir
		367	H. M. Al-Mahroos; T. S. Garadah; M. H. Aref; R. A. Al-Bannay	2005	unrelated data	Cardiac echinococcosis - Echocardiographic diagnosis with a fatal clinical outcome	Saudi Medical Journal
		368	H. Singh; D. S. Walia; N. S. Samra; S. Kaur; D. S. Gill; V. K. Mahna	2005	unrelated data	Surgical management of primary retroperitoneal hydatid cyst	Journal of the Indian Medical Association
		369	J. Barbetseas; S. Lambrou; C. Aggeli; G. Vyssoulis; A. Frogoudaki; E. Tsiamis; C. Stefanadis	2005	unrelated data	Cardiac hydatid cysts: Echocardiographic findings	Journal of Clinical Ultrasound
		370	J. E. Krige; K. Mirza; P. C. Bornman; S. J. Beningfield	2005	unrelated data	Primary hydatid cysts of the pancreas	S Afr J Surg
		371	K. I. Papageorgiou; M. Kaniorou-Larai; R. G. Mathew	2005	unrelated data	An unusual presentation of hydatid cyst within the soft tissues of the back: re-investigation of the undiagnosed lung opacity	Respir Med
		372	M. B. Khadraoui; N. Arifa-Achour; M. Mhiri-Souei; F. Elouni; H. Jemni; K. Mrad-Dali; M. Mokni; M. A. Ben Ayeche; K. Tlili-Graiess	2005	unrelated data	MRI findings in the diagnosis of pseudotumoral humeral hydatid]	Rev Chir Orthop Reparatrice Appar Mot
		373	M. C. Safioleas; K. G. Moulakakis; C. Manti; A. Kostakis	2005	unrelated data	Clinical considerations of primary hydatid disease of the pancreas	Pancreatology
		374	M. Catani; B. Battillocchi; R. De Milito; B. Divico; L. Simonelli; P. N. Vardas; M. Simi	2005	unrelated data	Splenic hydatidosis. A case report and review of the literature	Chirurgia
		375	M. Jacob; K. Barteczko	2005	unrelated data	Contribution to the origin and development of the appendices of the testis and epididymis in humans	Anatomy and Embryology
		376	M. R. H. Bayat; S. Mahomedy; S. K. Misser; P. Corr	2005	unrelated data	Pancreatic hydatid cyst mimicking a choledochal cyst	Sa Journal of Radiology
		377	M. Sirmali; S. Gezer; E. Aydin; S. Kaya	2005	unrelated data	Giant primary mediastinal hydatid cyst causing Horner's syndrome: report of a case	Acta Chir Belg
		378	M. Vadillo Buenfil; J. Vela Ojeda; G. Galindo Rodríguez; D. Salazar Exaire	2005	unrelated data	Leptin and its influence on the main gynecoobstetric diseases]	Ginecol Obstet Mex
		379	N. M. Espíndola; A. H. Iha; I. Fernandes; O. M. Takayanagui; L. D. R. Machado; J. A. Livramento; A. A. M. Maia; J. M. Peralta; A. J. Vaz	2005	unrelated data	Cysticercosis immunodiagnosis using 18- and 14-kilodalton proteins from Taenia crassiceps cysticercus antigens obtained by immunoaffinity chromatography	Journal of Clinical Microbiology
		380	N. Malla; R. Kaur; N. K. Ganguly; I. M. Sawhney; R. C. Mahajan	2005	unrelated data	Utility of specific IgG4 response in saliva and serum samples for the diagnosis and follow up of human neurocysticercosis	Nepal Medical College journal : NMCJ
		381	N. Ormeci; R. Idilman; A. Tüzün; H. Erdem; M. Palabiyikoğlu	2005	unrelated data	A new percutaneous approach for the treatment of hydatid cyst of the kidney: long-term follow-up	Int Urol Nephrol
		382	O. Oncul; O. Baylan; H. Mutlu; S. Cavuslu; L. Doganci	2005	unrelated data	Tuberculous meningitis with multiple intracranial tuberculomas mimicking neurocysticercosis clinical and radiological findings	Japanese Journal of Infectious Diseases
		383	R. A. Wani; A. A. Malik; N. A. Chowdri; K. A. Wani; S. H. Naqash	2005	unrelated data	Primary extrahepatic abdominal hydatidosis	International Journal of Surgery
		384	R. Lada; E. Lermite; S. Hennekinne-Mucci; S. Étienne; P. Pessaux; J. P. Arnaud	2005	unrelated data	Primary hydatid cyst of the thyroid, an unusual localisation of hydatidosis	Presse Medicale
		385	R. Ramos Fernández; J. Navia Roque; J. L. García Sabrido; R. Rodríguez Rodrigálvarez; E. Valdecantos Montes; J. García Sancho	2005	unrelated data	Anterior surgical approach to T12 and L1 in recurring vertebral hydatidosis: anesthetic management	Revista española de anestesiología y reanimación
		386	R. W. Petersen; K. Ung; C. Holland; J. A. Quinlivan	2005	unrelated data	The impact of molar pregnancy on psychological symptomatology, sexual function, and quality of life	Gynecol Oncol
		387	S. Bousnina; H. Racil; O. Maghraoui; K. Marniche; S. Ben Mrad; H. Ghedira; M. L. Megdiche; F. El Mezni; A. Chabbou	2005	unrelated data	Hydatid pulmonary embolisms. Seven cases]	Rev Pneumol Clin
		388	V. Chadha; P. K. Pandey; D. Chauhan; S. Das	2005	unrelated data	Simultaneous intraocular and bilateral extraocular muscle involvement in a case of disseminated cysticercosis	International Ophthalmology
		389	Y. Erbil; U. Barbaros; I. Baspinar; U. Deveci; Y. Kapran; A. Bozbora; F. Aral; S. Özarmagan	2005	unrelated data	Hydatid Cyst of the Thyroid Gland <i>Two Case Reports</i>	Infectious Diseases in Clinical Practice
		390	A. Bouden; S. Khaled; H. Annabi; M. Mbarek; N. H. Kraiem; M. Hamoussi	2006	unrelated data	Unusual localization of spinal hydatid cyst]	Tunis Med
		391	A. Bounaim; F. Sakit; I. M. Janati	2006	unrelated data	Primary pelvic hydatid cyst: a case report]	Med Trop (Mars)
		392	A. Celik; M. Turanli; S. Kutun; T. Delibasi; N. Mengi; E. Comert; S. Aslan; K. Altundag; A. Cetin	2006	unrelated data	Unusual location of hydatid cyst: Soft tissue mass in the neck	European Archives of Oto-Rhino-Laryngology
		393	A. Dell'Amore; L. Botta; N. Camurri	2006	unrelated data	Intramyocardial hydatic cyst in a young woman: Successful excision without cardiopulmonary by-pass	Heart Lung Circ
		394	A. Fleury; J. Morales; R. J. Bobes; M. Dumas; O. Yánez; J. Piña; R. Carrillo-Mezo; J. J. Martínez; G. Fragoso; A. Dessein; C. Larralde; E. Sciutto	2006	unrelated data	An epidemiological study of familial neurocysticercosis in an endemic Mexican community	Transactions of the Royal Society of Tropical Medicine and Hygiene
		395	A. Oudidi; M. N. El Alami	2006	unrelated data	Hydatic cyst of thyroid gland]	Ann Chir
		396	A. Zidane; A. Arsalane; F. Atoini; E. H. Kabiri	2006	unrelated data	Extra-pulmonary thoracic hydatid cysts]	Rev Pneumol Clin
		397	A. Zidi; S. Zannad-Hantous; I. Mestiri; H. Ghrairi; I. Baccouche; H. Djilani; K. Ben Miled Mrad	2006	unrelated data	Hydatid cyst of the mediastinum: 14 case reports]	J Radiol
		398	B. Meşe; F. Uygur; M. B. Erdoğan; R. Asil; B. Yamak	2006	unrelated data	Surgical treatment of isolated cardiac echinococcosis, located in the right ventricular outflow tract]	Anadolu Kardiyol Derg
		399	D. Divisi; S. Di Tommaso; M. Garramone; S. Salvemini; R. Crisci	2006	unrelated data	Pulmonary and parotid hydatid cyst: an unusual double localization	Minerva Chir
		400	D. Kilic; F. Tercan; E. Sahin; A. Bilen; A. Hatipoglu	2006	unrelated data	Unusual radiologic manifestations of the echinococcus infection in the thorax	Journal of Thoracic Imaging
		401	E. Onur; N. Köksal; M. A. Uzun; A. Sümer; E. Altinli; A. Çelik	2006	unrelated data	Giant ekstrahepatic intrabdominal hydatic cyst causing mechanical intestinal obstruction	Medical Journal of Bakirkoy
		402	E. Tarcoveanu; G. Dimofte; C. Bradea; F. Crumpei; R. Anton; R. Moldovanu	2006	unrelated data	Multiple peritoneal hydatid disease after rupture of a multivesicular hepatic hydatid cyst. Case report	J Gastrointestin Liver Dis
		403	F. Duygulu; S. Karaoǧlu; N. Erdoǧan; O. Yildiz	2006	unrelated data	Primary hydatid cyst of the thigh: A case report of an unusual localization	Turkish Journal of Pediatrics
		404	F. Haque; S. H. Harris; R. Khan; S. Z. Abbas	2006	unrelated data	Primary hydatidosis of gluteus maximus	J Postgrad Med
		405	G. Schweizer; F. Grünenfelder; T. Sydler; N. Rademacher; U. Braun; P. Deplazes	2006	unrelated data	Importet coenurosis in sheep	Schweizer Archiv Fur Tierheilkunde
		406	I. Di Carlo; A. Toro; F. Sparatore; P. Malfa	2006	unrelated data	Isolated hydatid cyst of the diaphragm without liver or lung involvement: a case report	Acta Chir Belg
		407	J. P. Laissy	2006	unrelated data	Case no. 4: Osteosarcoma of the cranial vault with pulmonary metastasis	Journal de Radiologie
		408	J. Zhao; J. Moss; N. J. Sebire; Q. C. Cui; M. J. Seckl; Y. Xiang; R. A. Fisher	2006	unrelated data	Analysis of the chromosomal region 19q13.4 in two Chinese families with recurrent hydatidiform mole	Hum Reprod
		409	K. Kalinova; P. Stefanova; M. Bosheva	2006	unrelated data	Surgery in children with hydatid disease of the spleen	J Pediatr Surg
		410	K. Kismet; A. H. Ozcan; M. Z. Sabuncuoglu; C. Gencay; B. Kilicoglu; C. Turan; M. A. Akkus	2006	unrelated data	A rare case: spontaneous cutaneous fistula of infected splenic hydatid cyst	World J Gastroenterol
		411	L. Simonsen; C. Soerum	2006	unrelated data	Myocardial perfusion SPECT defects resulting from cystic echinococcosis in the pericardium	Clinical Nuclear Medicine
		412	L. V. Sales; T. R. Velasco; S. Funayama; L. T. Ribeiro; L. P. Andrade-Valença; L. Neder; R. M. F. Fernandes; D. Araujo; H. R. Machado; A. C. Santos; J. P. Leite	2006	unrelated data	Relative frequency, clinical, neuroimaging, and postsurgical features of pediatric temporal lobe epilepsy	Brazilian Journal of Medical and Biological Research
		413	M. C. Safioleas; K. G. Moulakakis; C. Manti; A. Kostakis	2006	unrelated data	Coexistence of primary adrenal hydatid cyst and arterial hypertension: report of a case and review of the literature	Acta Chir Belg
		414	M. Kilciler; S. Bedir; F. Erdemir; H. Coban; B. Sahan; Y. Ozgok	2006	unrelated data	Isolated unilocular renal hydatid cyst: a rare diagnostic difficulty with simple cyst	Urol Int
		415	M. Shameem; R. Bhargava; Z. Ahmad; N. Fatima; N. N. Shah	2006	unrelated data	Mediastinal hydatid cyst rupturing into the pleural cavity associated with pneumothorax: Case report and review of the literature	Canadian Respiratory Journal
		416	N. Behtash; S. Ansari; F. Sarvi	2006	unrelated data	Successful pregnancy after localized resection of perforated uterus in choriocarcinoma and a literature review	Int J Gynecol Cancer
		417	R. Makhlouf; A. Gamoudi; T. Bouzid; R. Chargui; F. Khomsi; J. Ben Hassouna; D. Maghraoui; M. Hechiche; K. Rahal	2006	unrelated data	Hydatid cyst of ovary. Report of 7 cases]	Tunis Med
		418	S. K. Singh; P. Wadhwa; V. Chandramohan	2006	unrelated data	Primary retrovesical hydatidosis causing chronic renal failure	International Journal of Urology
		419	S. Koc; O. Ozdegirmenci; G. Tulunay; N. Ozgul; M. F. Kose; D. Bulbul	2006	unrelated data	Recurrent partial hydatidiform mole: a report of a patient with three consecutive molar pregnancies	Int J Gynecol Cancer
		420	S. Maâlej; M. Bourguiba; H. Fennira; N. Berjeb; M. Chaabane; I. Drira	2006	unrelated data	Fortuitous discovery of hydatid cyst of the breast]	Presse Med
		421	S. Oueslati; W. Saïd; I. Saaidi; M. Djebbi; L. Charrada; L. Rezgui; M. Najla; M. Châabane	2006	unrelated data	Imaging cardiac hydatid cysts: 8 cases]	Presse Med
		422	S. Özarmagan; Y. Erbil; U. Barbaros; A. Salmaslioglu; A. Bozbora	2006	unrelated data	Primary hydatid disease in the adrenal gland: A case report	Brazilian Journal of Infectious Diseases
		423	S. Soydinc; V. Davutoglu; M. Oylumlu	2006	unrelated data	Progress of untreated massive cardiac echinococcosis - Echocardiographic follow-up	Echocardiography-a Journal of Cardiovascular Ultrasound and Allied Techniques
		424	Y. Nouira; M. Y. Binous; K. Nouira; A. Mekni; Y. Kallel; Z. Fitouri; S. Sallami; A. Horchani	2006	unrelated data	Intraprostatic hydatid cyst: an unusual presentation	TheScientificWorldJournal
		425	A. Agrawal; C. S. Agrawal; A. Kumar; M. Kumar; R. Yadav	2007	unrelated data	Spontaneous acute subdural haemorrhage, cerebral and pulmonary metastases in a complete mole	Singapore Med J
		426	A. Findikcioglu; D. Kilic; T. Canpolat; A. Hatipoglu	2007	unrelated data	Primary hydatid disease of the chest wall	Annals of Thoracic and Cardiovascular Surgery
		427	A. García Ruiz de Gordejuela; L. Lladó; J. Torras; E. Ramos; A. Rafecas	2007	unrelated data	Giant hepatic echinococcus cyst with cysto-pleural fistula and pleural echinococcosis]	Cir Esp
		428	A. M. Calvo; J. M. Cires; S. Montón; H. Sarasibar; P. Lasanta; F. J. Artázcoz	2007	unrelated data	Inguinal tumor: a rare occurrence of hydatid disease. A case report]	An Sist Sanit Navar
		429	A. P. Gonçalves; F. Luís; A. Bento; J. M. Silva	2007	unrelated data	Mediastinal hydatid cyst. Reflections on a case study]	Rev Port Pneumol
		430	A. T. Ilica; M. Kocaoglu; N. Zeybek; S. Guven; I. Adaletli; A. Basgul; H. Coban; A. Bilici; Y. Bukte	2007	unrelated data	Extrahepatic abdominal hydatid disease caused by <i>Echinococcus granulosus</i>:: Imaging findings	American Journal of Roentgenology
		431	B. Aydinli; G. Ozturk; K. Y. Polat; S. S. Atamanalp; I. Ozbey; O. Onbas; M. N. Akcay; A. A. Balik; B. Guvendi	2007	unrelated data	Extravisceral primary hydatid cyst of the retroperitoneum	ANZ J Surg
		432	B. Francis; L. Hallam; Z. Kecskes; D. Ellwood; D. Croaker; A. Kent	2007	unrelated data	Placental mesenchymal dysplasia associated with hepatic mesenchymal hamartoma in the newborn	Pediatric and Developmental Pathology
		433	B. J. Holmberg; S. R. Hollingsworth; A. Osofsky; L. A. Tell	2007	unrelated data	Taenia</i> coenurus in the orbit of a chinchilla	Veterinary Ophthalmology
		434	C. P. Chen; S. C. Chien; H. H. Lin	2007	unrelated data	Prenatal sonographic features of triploidy	Journal of Medical Ultrasound
		435	C. Y. Valenzuela	2007	unrelated data	On the ontogenetic origin of human beings: the scientific solution]	Rev Med Chil
		436	E. I. Garner; D. P. Goldstein; C. M. Feltmate; R. S. Berkowitz	2007	unrelated data	Gestational trophoblastic disease	Clin Obstet Gynecol
		437	E. L. Trisvetova	2007	unrelated data	Clinical diagnostics of papillary fibroelastoma]	Klin Med (Mosk)
		438	E. Ozturk; A. Ozturk; F. Zeyrek; R. Demirbag; A. V. Temamogullari	2007	unrelated data	Recurrent Pulmonary Microemboli Secondary to Primary Cardiac Hydatidosis	Heart Lung and Circulation
		439	E. P. David; M. A. Fernandez; F. Fernández-Avilés	2007	unrelated data	Isolated cardiac hydatidosis	Eur Heart J
		440	H. Kabiri el; A. Zidane; F. Atoini; A. Arsalane; H. Bellamari	2007	unrelated data	Primary hydatid cyst of the posterior mediastinum	Asian Cardiovasc Thorac Ann
		441	H. O. El Malki; Y. El Mejdoubi; B. Bouslami; R. Mohsine; L. Ifrine; A. Belkouchi	2007	unrelated data	Hydatid cyst of the psoas muscle]	Sante
		442	K. Tepetes; G. Christodoulidis; M. Spryridakis; K. Hatzitheofilou	2007	unrelated data	Large solitary retroperitoneal echinococcal cyst: a rare case report	World J Gastroenterol
		443	L. Cankorkmaz; H. Ozturk; G. Koyluoglu; M. H. Atalar; M. S. Arslan	2007	unrelated data	Intermuscular hydatid cyst in a 4-year-old child: a case report	J Pediatr Surg
		444	M. Ates; M. Karakaplan	2007	unrelated data	Hydatid cyst in the biceps and gluteus muscles: case report	Surg Infect (Larchmt)
		445	M. Benrami; S. Bouklata; Z. Asefsa; L. Hammani; F. Imani	2007	unrelated data	The hydatid cyst of the sternum: a rare location	Journal De Radiologie
		446	M. Khaskheli; I. A. Khushk; S. Baloch; H. Shah	2007	unrelated data	Gestational trophoblastic disease: experience at a tertiary care hospital of Sindh	J Coll Physicians Surg Pak
		447	M. Pasqualini; A. Percivale; A. Gandini; S. Baldo; G. Saccomani; F. Giusto; A. Profeti; P. Santoro; R. Pellicci	2007	unrelated data	Hydatid cyst of the liver: spontaneous rupture with peritoneal and thoracic involvement. Report of a case	Chir Ital
		448	M. Stamatakos; K. Kontzoglou; S. Tsaknaki; C. Sargeti; R. Iannescu; C. Safioleas; M. Safioleas	2007	unrelated data	Intrahepatic bile duct rupture of hydatid cyst: a severe complication for the patient	Chirurgia (Bucur)
		449	M. Uysal; D. Kitic; A. Tarim; N. E. Kocer	2007	unrelated data	Coexistence in unusual locations of hydatid cysts: thigh, breast and lung involvement	International Journal of Infectious Diseases
		450	M. Vural; B. Sayin; L. Pasaoglu; S. Koparal; E. Elverici; D. Dede	2007	unrelated data	Isolated pericardial hydatid cyst in an asymptomatic patient: a remark on its radiologic diagnosis	Clinical Imaging
		451	M. Yilmaz; I. Senkaya; A. Kaderli; S. Ener	2007	unrelated data	Complete atrioventricular block due to a hydatid cyst located in the interventricular septum: A case report	Heart Surgery Forum
		452	M. Yurtçu; M. Gündüz; H. Toy; E. Günel	2007	unrelated data	Spermatic cord hydatid cyst: an unusual localization	J Pediatr Surg
		453	M. Zippi; F. Siliquini; A. Fierro; P. Aloisio; S. Corbi; F. Scocchera; S. Parlanti; V. Garbarino; F. Carrozzo; F. Maccioni	2007	unrelated data	Diffuse abdominal hydatidosis: Role of magnetic resonance imaging	Clinica Terapeutica
		454	N. Inan; A. Arslan; G. Akansel; Y. Anik; H. T. Sarisoy; E. Ciftci; A. Demirci	2007	unrelated data	Diffusion-weighted imaging in the differential diagnosis of simple and hydatid cysts of the liver	American Journal of Roentgenology
		455	N. Örmeci; R. Idilman; S. Akyar; M. Palabiylkoglu; S. Çoban; H. Erdem; F. Ekiz	2007	unrelated data	Hydatid cysts in muscle:: a modified percutaneous treatment approach	International Journal of Infectious Diseases
		456	P. G. Calò; A. Tatti; M. Tuveri; S. Farris; A. Nicolosi	2007	unrelated data	Hydatid cyst of trapezius muscle: an unusual localisation. Report of a case and review of the literature	Chirurgia italiana
		457	S. Saha; A. Ghosh; A. Jha; V. P. Saha; S. S. Chatterjee; A. Dutta; G. Bhaduri	2007	unrelated data	Orbital and para-orbital tumours - A 10 years retrospective study	Journal of the Indian Medical Association
		458	S. Vicidomini; G. Cancrini; S. Gabrielli; R. Naspetti; A. Bartoloni	2007	unrelated data	Muscular cystic hydatidosis: case report	BMC Infect Dis
		459	T. N. Rogers; H. Woodley; W. Ramsden; J. I. Wyatt; M. D. Stringer	2007	unrelated data	Solitary liver cysts in children: not always so simple	Journal of Pediatric Surgery
		460	U. Adilay; B. Tuğcu; M. Gunes; O. Günaldi; M. Gunal; M. Eseoglu	2007	unrelated data	Cauda equina syndrome caused by primary lumbosacral and pelvic hydatid cyst: a case report	Minim Invasive Neurosurg
		461	V. Vasilevska; G. Zafirovski; N. Kirjas; V. Janevska; M. Samardziski; S. Kostadinova-Kunovska; K. Lozance; B. Antevski; V. Serafimoski	2007	unrelated data	Imaging diagnosis of musculoskeletal hydatid disease	Prilozi
		462	Y. E. Yilmaz; S. Ozlugedik; A. Titiz; M. Ozcan; A. Unal	2007	unrelated data	Primary hydatid cyst of the neck: a case report	B-ent
		463	Y. K. Guo; Z. G. Yang; Y. Li; Y. P. Deng; E. S. Ma; P. Q. Min; X. C. Zhang	2007	unrelated data	Uncommon adrenal masses: CT and MRI features with histopathologic correlation	Eur J Radiol
		464	Z. C. Alvarez; S. P. Riveros; T. R. Miranda; V. O. Yarur	2007	unrelated data	Mediastinal hydatid cyst. Case report and review]	Rev Chilena Infectol
		465	A. Ayadi-Kaddour; M. Mlika; M. Yahyaoui; F. El Mezni	2008	unrelated data	Intestinal hydatidosis: Uncommon location of hydatid cysts	Surgical Infections
		466	A. Chokki; R. Zribi; S. Nouira; C. Dziri	2008	unrelated data	Prevesical hydatid cyst: An exceptional occurrence	Journal of Postgraduate Medicine
		467	A. Daoudi; W. D. Loudyi; A. Elibrahimi; A. Elmrini; K. Chakour; F. Boutayeb	2008	unrelated data	Solitary subcutaneous hydatid cyst of gluteal area: An unusual localisation. A case report	Annales De Chirurgie Plastique Esthetique
		468	B. Sanei; S. M. Hashemi; M. Mahmoudieh	2008	unrelated data	Anaphylactic Shock Caused by Nonruptured Hydatid Cyst of the Liver	Journal of Gastrointestinal Surgery
		469	B. Tugcu; Ö. Günaldi; M. Günes; A. K. Güler; U. Adilay; M. Eseoglu; M. Günal; H. Alis	2008	unrelated data	Hydatid cysts in uncommon locations in the same patient:: Simultaneous cardiac and spinal involvement	Minimally Invasive Neurosurgery
		470	B. Zulfikaroglu; N. Ozalp; M. Keskek; M. Koc	2008	unrelated data	Primary echinococcal cyst of the thyroid: Report of a case	Surgery Today
		471	C. Erçetin; M. Tükenmez; C. Dural; A. Poyanli; A. Salmaslioǧlu; B. Bilgiç; Y. Erbil	2008	unrelated data	Primary retroperitoneal hydatid disease mimicking retroperitoneal malignant tumor	International Journal of Infectious Diseases
		472	C. K. Parsak; I. C. Eray; G. Sakman; S. I. Eray; D. Gumurdurlu; T. Akcam; C. K. Parsak	2008	unrelated data	Hydatid disease involvement of primary subcutaneous tissue in the posterior proximal thigh--an unusual localization	Int J Dermatol
		473	D. J. Rosen; C. Stavropoulos; W. D. Travis; R. C. Ashton; F. Y. Bhora; C. P. Connery	2008	unrelated data	Transdiaphragmatic amyloidoma	Ann Thorac Surg
		474	G. Sengul; H. H. Kadioglu; C. R. Kayaoglu; S. Aktas; A. Akar; I. H. Aydin	2008	unrelated data	Treatment of spinal hydatid disease: a single center experience	J Clin Neurosci
		475	H. Aytan; A. C. Caliskan; F. Demirturk; R. D. Koseoglu; B. Acu	2008	unrelated data	Cervical partial hydatidiform molar pregnancy	Gynecol Obstet Invest
		476	H. Bedioui; K. Nouira; A. Daghfous; A. Ammous; H. Ayari; W. Rebai; F. Chebbi; R. Ksantini; F. Fteriche; M. Jouini; M. J. Kacem; E. Menif; Z. Bensafta	2008	unrelated data	Primary hydatid cyst of the Psoas muscle: Description of 9 cases in Tunisia and review of the literature	Medecine Tropicale
		477	J. Dadan; P. Wojskowicz; P. Iwacewicz; J. Łukaszewicz; K. Safiejko	2008	unrelated data	The unusual case of three hydatid cysts located in the abdominal cavity	Experimental and Clinical Hepatology
		478	J. F. Ruiz-Rabelo; M. Gomez-Alvarez; J. Sanchez-Rodriguez; S. Rufian Peña	2008	unrelated data	Complications of extrahepatic echinococcosis: fistulization of an adrenal hydatid cyst into the intestine	World J Gastroenterol
		479	J. M. Ramia Angel; E. Sancho Calatrava; P. Veguillas Redondo; J. M. Santos Blanco; J. García-Parreño Jofré	2008	unrelated data	Acute hydatid pancreatitis]	Rev Esp Enferm Dig
		480	J. M. Tsutsui; P. Pommerantzeff; I. M. Pinto; C. E. Rochitte; W. Mathias Jr	2008	unrelated data	Characterization of Blood-Filled Cyst by Contrast Echocardiography and Computed Tomography	Journal of the American Society of Echocardiography
		481	K. Basarir; Y. Saglik; Y. Yildiz; T. Yetis; O. Cebesoy	2008	unrelated data	Primary muscular hydatidosis mimicking soft tissue tumour: a report of five cases	J Orthop Surg (Hong Kong)
		482	K. Sasidhara Babu; D. Goel; A. Prayaga; I. Satish Rao; A. Kumar	2008	unrelated data	Intraabdominal hydatid cyst: A case report	Acta Cytologica
		483	M. Adham; A. Giunippero; V. Hervieu; M. Courbière; C. Partensky	2008	unrelated data	Central pancreatectomy: single-center experience of 50 cases	Arch Surg
		484	M. D. Eberly; E. K. Soh; S. P. Bannister; H. Tavaf-Motamen; J. S. Scott	2008	unrelated data	Isolated cardiac cysticercosis in an adolescent	Pediatr Infect Dis J
		485	M. E. Rabie; A. Al-Naami; A. R. Arishi; H. Ageeli; N. Al-Harbi; A. N. Shaban	2008	unrelated data	Splenic hydatid cyst: is splenectomy necessary?	Acta Parasitologica
		486	M. Fernández-Ruiz; J. M. Guerra-Vales; A. B. Enguita-Valls; J. Vila-Santos; F. J. García-Borda; C. Morales-Gutiérrez	2008	unrelated data	Splenic hydatid cyst, a rare location of extrahepatic echinococcosis: Report of six cases	European Journal of Internal Medicine
		487	M. R. Diaconescu; M. Glod; I. Costea; C. Ciolpan; S. Georgescu	2008	unrelated data	Laparoscopic hand-assisted splenectomy for hydatid cyst	Chirurgia
		488	M. Safioleas; N. Nikiteas; M. Stamatakos; C. Safioleas; C. H. Manti; C. Revenas; P. Safioleas	2008	unrelated data	Echinococcal cyst of the subcutaneous tissue: A rare case report	Parasitology International
		489	P. Scherer; R. A. Mischkowski; H. Seifert; M. Ortmann; J. Neugebauer; M. Scheer; J. E. Zöller	2008	unrelated data	Solitary hydatid cyst in the mandible:: Case report and review of the literature	Journal of Oral and Maxillofacial Surgery
		490	R. B. Colovic; N. M. Grubor; M. U. Colic; N. R. Colovic; H. D. Atkinson	2008	unrelated data	Portal cavernoma caused by a calcified hydatid cyst of the liver (case report)	Eur J Gastroenterol Hepatol
		491	R. Gupta; S. R. Mathur; S. Agarwala; S. Kaushal; A. Srivastav	2008	unrelated data	Primary soft tissue hydatidosis: aspiration cytological diagnosis in two cases	Diagn Cytopathol
		492	R. K. Garg	2008	unrelated data	Neurocysticercosis: A pictorial review	Infectious Diseases in Clinical Practice
		493	S. Demirci; G. Gunaydin; K. H. Dogan; H. Toy	2008	unrelated data	Sudden death due to hydatid cyst rupture located in right ventricle	American Journal of Forensic Medicine and Pathology
		494	S. Erel; B. Kilicoglu; K. Kismet; A. Gollu; M. A. Akkus	2008	unrelated data	Peritoneal hydatid cyst perforation: a rare cause of emergency abdominal surgeries	Adv Ther
		495	S. Hilmani; A. Bertal; A. Sami; A. Ouboukhtik; A. El-Kamar; A. El-Azhari	2008	unrelated data	Primary hydatid cyst of the neck	Journal of Neuroradiology
		496	S. J. Santivañez; A. E. Sotomayor; J. C. Vasquez; J. G. Somocurcio; S. Rodriguez; A. E. Gonzalez; R. H. Gilman; H. H. Garcia; P. Cysticercosis Working Grp	2008	unrelated data	Absence of brain involvement and factors related to positive serology in a prospective series of 61 cases with pulmonary hydatid disease	American Journal of Tropical Medicine and Hygiene
		497	S. Steurer; H. Auer	2008	unrelated data	Primary cystic echinococcosis in the subcutaneous gluteal region - a case report	Wien Klin Wochenschr
		498	W. Feki; S. Ghozzi; R. Khiari; M. Ghorbel; H. Elarbi; H. Khouni; N. Ben Rais	2008	unrelated data	Multiple unusual locations of hydatid cysts including bladder, psoas muscle and liver	Parasitology International
		499	A. Acar; O. Rodop; E. Yenilmez; O. Baylan; O. Oncül	2009	unrelated data	primary localization of a hydatid cyst in the adductor brevis muscle	Turkiye Parazitol Derg
		500	A. Daoudi; M. Shimi; K. Lahrach; A. Elibrahimi; W. D. Loudiyi; M. F. Amar; B. Chbani; F. Boutayeb; A. Elmrini; K. Chakour	2009	unrelated data	Isolated echinococcosis of the flexor digitorum profondus: a case report]	Chir Main
		501	A. Hakeem; H. Shafi; T. A. Gojwari; S. Rasool; M. Ahmad	2009	unrelated data	Primary mediastinal hydatid disease leading to popliteal artery hydatid cyst embolization	Ann Saudi Med
		502	A. Katewa; P. Vaideeswar; J. V. Khandekar; S. Sajid; R. M. Jawale; N. B. Agrawal; P. A. Sathe	2009	unrelated data	Isolated pericardial and intracardiac hydatidosis: presentation as congestive cardiac failure and fatal pulmonary embolism	Cardiovasc Pathol
		503	A. Notarnicola; L. Moretti; A. Panella; A. G. Margari; A. Cimino; V. Pesce; B. Moretti	2009	unrelated data	Case report of a primary multiloculate muscular cystic hydatidosis	Chir Organi Mov
		504	A. Varcasia; G. Tosciri; G. N. S. Coccone; A. P. Pipia; G. Garippa; A. Scala; V. Damien; G. Vural; C. G. Gauci; M. W. Lightowlers	2009	unrelated data	Preliminary field trial of a vaccine against coenurosis caused by <i>Taenia multiceps</i>	Veterinary Parasitology
		505	A. Z. Apaydin; E. Oguz; F. Ayik; S. Nalbantgil; N. Ceylan	2009	unrelated data	Hydatid cyst confined to the papillary muscle: a very rare cause of mitral regurgitation	Tex Heart Inst J
		506	B. Saedi; A. Kouhi	2009	unrelated data	Isolated nasolabial hydatid cyst: An unusual location	Annals of Tropical Medicine and Parasitology
		507	C. M. Wang; P. H. Dixon; S. Decordova; M. D. Hodges; N. J. Sebire; S. Ozalp; M. Fallahian; A. Sensi; F. Ashrafi; V. Repiska; J. Zhao; Y. Xiang; P. M. Savage; M. J. Seckl; R. A. Fisher	2009	unrelated data	Identification of 13 novel NLRP7 mutations in 20 families with recurrent hydatidiform mole; missense mutations cluster in the leucine-rich region	J Med Genet
		508	C. Muñoz-Guijosa; A. Ginel; J. A. Hidalgo; J. Fernández; J. M. Padró	2009	unrelated data	Primary cardiac echinococcosis: right atrial hydatid cyst with pulmonary embolism	Cirugia Cardiovascular
		509	E. Karagulle; E. Turk; E. E. Ozcimen; E. Yildirim; G. Moray	2009	unrelated data	Acute abdomen caused by primary torsion of the omentum in hydatid disease	International Surgery
		510	F. G. Nazyrov; A. Abdumadzhidov Kh; D. Buranov Kh; M. M. Akbarov; M. Aliev Sh; M. M. Mukaddirov	2009	unrelated data	Surgical treatment of the combined heart, lung and liver hydatid disease]	Khirurgiia (Mosk)
		511	H. Basavanagowdappa; N. Prakash; A. Srinivas; M. Suresh Babu; U. Shenoy; A. Nanaiah	2009	unrelated data	Hydatid cyst of the right ventricle, liver and lungs	Indian Heart Journal
		512	H. Ekim; B. Özbay; M. Kurnaz; M. Tuncer; M. Ekim	2009	unrelated data	Management of complicated giant thoracic hydatid disease	Medical Science Monitor
		513	I. Bouasker; A. Zoghlami; J. Ben Achour; H. Najah; R. Bedoui; M. L. Hani; N. Najah	2009	unrelated data	Hydatid cysts of the pancreas, report of two cases]	Tunis Med
		514	J. Li; B. Liu; L. N. Yan; Y. X. Zuo; B. Li; Y. Zeng; S. F. Zhang; F. G. Li	2009	unrelated data	Reversal of Graft Steatosis After Liver Transplantation: Prospective Study	Transplantation Proceedings
		515	K. Nizam; G. Haider; N. Memon; A. Haider	2009	unrelated data	Gestational trophoblastic disease: experience at Nawabshah Hospital	J Ayub Med Coll Abbottabad
		516	K. Tasdemir; Y. Akcali; O. Gunebakmaz; M. G. Kaya; E. Mavili; B. Sarli; A. Tasdemir; H. Ceyran	2009	unrelated data	Surgical approach to the management of cardiovascular echinococcosis	Journal of Cardiac Surgery
		517	L. T. M. Ariel; H. C. Federico; M. J. Luis; M. Carlos	2009	unrelated data	HIDATID CYST IN THE PSOAS MUSCLE	Revista Argentina De Residentes De Cirugia
		518	M. A. Sharif; A. Mahmood; B. Murtaza; I. B. Malik; A. Khan; Z. Asghar; A. Arif	2009	unrelated data	Primary perisplenic hydatid cyst	J Coll Physicians Surg Pak
		519	M. Benzagmout; I. Kamaoui; K. Chakour; M. E. Chaoui	2009	unrelated data	Primary spinal epidural hydatid cyst with intrathoracic extension	Neurosciences
		520	M. F. Özlü; F. Özcan; O. Tüfekçioglu	2009	unrelated data	Left ventricular apical cystic thrombus mimicking a hydatid cyst	Canadian Journal of Cardiology
		521	M. Moghimi; S. K. Kamrava; A. M. Asghari; A. Heshmatzade Behzadi; M. Jalessi; M. M. Naraghi; E. Ehteshamia Afshar	2009	unrelated data	Primary echinococcal cyst in the thyroid gland: a case report from Iran	J Infect Dev Ctries
		522	M. R. Erdem; A. Akbaş; F. F. Onol; Y. Tanidir; S. Y. Onol	2009	unrelated data	An unusual retroperitoneal sero-negative hydatid cyst presenting with lower urinary tract symptoms	Turkiye Parazitol Derg
		523	M. Sirlak; E. Ozcinar; N. Tuncay Eren; S. Eryilmaz; A. Uysalel; D. Enneli; U. Ozyurda	2009	unrelated data	Multiple hydatid cystectomy of the heart necessitating LIMA to LAD anastomosis in a young patient	Cardiovascular Pathology
		524	N. Arkadopoulos; V. Stafyla; A. Marinis; V. Koutoulidis; K. Theodoraki; T. Theodosopoulos; I. Vassiliou; N. Dafnios; G. Fragulidis; V. Smyrniotis	2009	unrelated data	Does clamping during liver surgery predispose to thrombosis of the hepatic veins? Analysis of 210 cases	World Journal of Gastroenterology
		525	N. Ozalp; O. Akgul; H. Dizen; E. Gocmen; M. Keskek; M. Tez; M. Koc	2009	unrelated data	Peritoneal hydatidosis with ileus	Bratisl Lek Listy
		526	O. Tiryakioglu; H. Vural; A. F. Ozyazicioglu	2009	unrelated data	The Curative Excision of Left Ventricular Hydatic Cyst	Heart Lung and Circulation
		527	P. L. Guzman Martinez-Valls; B. Honrubia Vilchez; A. Rodríguez Tardido; E. Izquierdo Morejon; B. N. Pietricica; R. Montoya Chinchilla; A. Rosino Sanchez; G. Hita Villaplana; A. Romero Hoyuela; B. Miñana Lopez	2009	unrelated data	Diagnostic and therapeutic management of renal hydatidosis]	Arch Esp Urol
		528	P. Polat; S. S. Atamanalp	2009	unrelated data	Hepatic Hydatid Disease: Radiographics Findings	Eurasian Journal of Medicine
		529	P. Robles; J. A. Rubio; J. J. Jiménez	2009	unrelated data	Right atrial and ventricular compression by a hepatic hydatic cyst	Clinical Cardiology
		530	S. Gürsoy; A. Ozturk; A. Ucvet; A. E. Erbaycu	2009	unrelated data	Benign primary cystic lesions of mediastinum in adult: the clinical spectrum and surgical treatment]	Arch Bronconeumol
		531	S. Jaiswal; A. K. Jaiswal; M. Jain; S. Behari; R. Pandey	2009	unrelated data	Primary spinal extradural hydatid cyst causing paraplegia	Indian J Pathol Microbiol
		532	S. Kelle; U. Köhler; T. Thouet; E. Fleck; E. Nagel	2009	unrelated data	Cardiac involvement of <i>Echinococcus granulosus</i> evaluated by multi-contrast CMR imaging	International Journal of Cardiology
		533	S. Okuyucu; A. Balci; S. Karazincir; E. Akoglu; S. Gözel; S. Dagli	2009	unrelated data	ISOLATED CYST HYDATID: AN UNUSUAL CAUSE OF A MASS IN THE NAPE OF THE NECK	Nobel Medicus
		534	S. Ray; K. Das	2009	unrelated data	Spontaneous intraperitoneal rupture of hepatic hydatid cyst with biliary peritonitis: A case report	Cases Journal
		535	S. Rekik; S. Krichene; M. Sahnoun; I. Trabelsi; I. Kharrat; H. Charfeddine; F. Triki; M. Hentati; S. Kammoun	2009	unrelated data	Unusual cause of syncope in a 17 year-old young woman: Left ventricular hydatid cyst	International Journal of Cardiology
		536	S. Sevimli; E. Aksakal; B. Erkut; M. Ceviz; A. Türkyilmaz; S. Karakelleoglu; H. Senocak	2009	unrelated data	Three-Dimensional Imaging of a Comma-Shaped Right Ventricular Hydatid Cyst	Echocardiography-a Journal of Cardiovascular Ultrasound and Allied Techniques
		537	S. Shukla; S. K. Singh; M. Pujani	2009	unrelated data	Multiple disseminated abdominal hydatidosis presenting with gross hydatiduria: A rare case report	Indian Journal of Pathology and Microbiology
		538	T. Kaplan; B. Altuntas; S. Ceran; G. Sadi Sunam	2009	unrelated data	Unusual location of arteriovenous malformation; posterior mediastinum	Interact Cardiovasc Thorac Surg
		539	U. De	2009	unrelated data	Rare primary extrahepatic intra-abdominal hydatid cysts	Tropical Doctor
		540	Y. Naito; K. Akeda; Y. Kasai; A. Matsumine; T. Tabata; K. Nagao; A. Uchida	2009	unrelated data	Lumbar metastasis of choriocarcinoma	Spine (Phila Pa 1976)
		541	R. W. Byard	2009	unrelated data	An Analysis of Possible Mechanisms of Unexpected Death Occurring in Hydatid Disease (Echinococcosis)	Journal of Forensic Sciences
		542	A. Krasniqi; D. Limani; L. Gashi-Luci; G. Spahija; I. A. Dreshaj	2010	unrelated data	Primary hydatid cyst of the gallbladder: A case report	Journal of Medical Case Reports
		543	A. Molavipour; H. Javan; A. A. Moghaddam; M. Dastani; M. Abbasi; S. Ghahramani	2010	unrelated data	Combined medical and surgical treatment of intracardiac hydatid cysts in 11 Patients	Journal of Cardiac Surgery
		544	A. R. Meana Moris; P. García Gonzalez; E. Fuente Martin; C. Gonzalez Suarez; L. Moro Barrero	2010	unrelated data	Primary giant cell tumor of soft tissue: fluid-fluid levels at MRI (2010:3b)	Eur Radiol
		545	A. Traibi; F. Atoini; A. Zidane; A. Arsalane; H. Kabiri el	2010	unrelated data	Mediastinal hydatid cyst	J Chin Med Assoc
		546	A. Vitta; T. P. Yoshino; T. Kalambaheti; C. Komalamisra; J. Waikagul; J. Ruangsittichai; P. Dekumyoy	2010	unrelated data	Application of recombinant SMR-domain containing protein of angiostrongylus cantonensis in immunoblot diagnosis of human angiostrongyliasis	Southeast Asian J Trop Med Public Health
		547	C. Guarner-Argente; C. Gomez-Oliva; M. Poca; S. Sainz; F. G. Marinello; C. Villanueva; C. Guarner	2010	unrelated data	Cholangitis caused by biliary hydatidosis	Gastrointest Endosc
		548	C. Tarnoveţchi; G. S. Aprodu	2010	unrelated data	Multiple abdominal hydatid disease. Case report]	Rev Med Chir Soc Med Nat Iasi
		549	C. U. Koçogullari; H. Kocatürk; B. Erkut; H. Koçak	2010	unrelated data	An apical cardiac hydatid cyst	Turk Gogus Kalp Damar Cerrahisi Dergisi-Turkish Journal of Thoracic and Cardiovascular Surgery
		550	C. Vasilescu; S. Tudor; M. Popa; A. Tiron; I. Lupescu	2010	unrelated data	Robotic partial splenectomy for hydatid cyst of the spleen	Langenbecks Arch Surg
		551	D. Bilanović; D. Zdravković; T. Randjelović; B. Tosković; J. Gačić	2010	unrelated data	Lesion of the Femoral Nerve Caused by a Hydatid Cyst of the Right Psoas Muscle	Srpski Arhiv za Celokupno Lekarstvo
		552	E. Ayhan; E. Akkaya; A. Ekmekçi; G. Ciçek	2010	unrelated data	Case images: hydatid cyst of the interventricular septum]	Turkiye Parazitol Derg
		553	F. Gdoura; M. Trigui; W. Zribi; Z. Ellouze; R. Bouzidi; K. Ayedi; H. Keskes	2010	unrelated data	Pelvic bone hydatidosis	Orthop Traumatol Surg Res
		554	F. Golfier; J. Massardier; J. P. Guastalla; V. Trillet-Lenoir; L. Frappart; B. Mathian; T. Hajri; A. M. Schott; D. Raudrant	2010	unrelated data	Management of gestational trophoblastic disease]	J Gynecol Obstet Biol Reprod (Paris)
		555	F. Nouira; T. Chouikh; A. Charieg; S. Ghorbel; S. Jlidi; B. Chaouachi	2010	unrelated data	Primary pelvic hydatid cyst with sciatic compression	JBR-BTR
		556	F. Venturelli; P. Bórquez; A. Bajas; F. Silva	2010	unrelated data	Hydatid cyst of the soleus muscle. Report of one case	Revista Chilena De Cirugia
		557	H. A. Demir; S. Demir; S. Emir; A. Kacar; T. Tiryaki	2010	unrelated data	Primary hydatid cyst of the rib mimicking chest wall tumor: a case report	J Pediatr Surg
		558	H. B. Wang; M. Li; H. Wen	2010	unrelated data	Isolated cardiac hydatid cyst	Journal of Cardiac Surgery
		559	H. Benhaddou; M. Margi; M. Kissra; M. N. Benhmamouche	2010	unrelated data	Hydatid cyst of the trapezius muscle: An unusual location	Archives de Pediatrie
		560	H. Eloqayli; I. Matalka; S. Daoud	2010	unrelated data	Primary spinal extradural hydatid cyst in a 4-year-old child	Br J Neurosurg
		561	H. R. Unalp; Y. Yilmaz; E. Durak; E. Kamer; E. Tarcan	2010	unrelated data	Rupture of liver hydatid cysts into the peritoneal cavity. A challenge in endemic regions	Saudi Med J
		562	I. Masroor; M. Azeemuddin; S. Khan; A. Barakzai	2010	unrelated data	Hydatid disease of the breast	Singapore Medical Journal
		563	I. Sall; A. A. Ali; H. El Kaoui; S. M. Bouchentouf; A. El Hjouji; M. El Fahssi; A. Bounaim; A. Zentar; K. Sair	2010	unrelated data	Primary hydatid cyst of the retroperitoneum	Am J Surg
		564	J. Walpot; B. Shivalkar; W. H. Pasteuning; R. Hokken	2010	unrelated data	Staphylococcus aureus infective endocarditis mimicking a hydatid cyst	Echocardiography
		565	K. Beselia; M. Nachkepia; K. Gigilashvili; G. Keshelava; G. Janashia; G. Imnadze	2010	unrelated data	Surgical treatment of an <i>Echinococcus</i> cyst of the interventricular septum complicated by septic endocarditis, complete atrioventricular block, and rupture into the Valsalva sinus	General Thoracic and Cardiovascular Surgery
		566	K. Rabbani; Y. Narjis; H. Fouad; Z. Semlani; A. Diffaa; T. Abouelhassan; M. A. Samkaoui; R. Benelkhaiat; A. Louzi; B. Finech; A. Elidrissi	2010	unrelated data	Acute pancreatitis due to compression of the pancreatic duct by a retroperitoneal hydatid cyst	Journal Africain d'Hepato-Gastroenterologie
		567	M. Abid; A. Guirat; K. Ben Salah; M. Khlif; F. Frikha; R. Mzali; M. Bem Amar; M. I. Beyrouti	2010	unrelated data	Pancreatic hydatid cyst: an exceptional localization]	Arch Pediatr
		568	M. Aggouri; S. A. Boujraf; M. Benzagmout; M. E. Chaoui	2010	unrelated data	Arachnoid cyst of the posterior fossa	Neurosciences
		569	M. Albayrak; A. Ozer; O. F. Demir; S. Ozer; S. Erkaya	2010	unrelated data	Complete mole coexistent with a twin fetus	Arch Gynecol Obstet
		570	M. Ali; Z. Khan; S. Sharafat; K. Mehmood; P. Khan; M. Usman	2010	unrelated data	The spectrum of intradural spinal tumors	JPMI - Journal of Postgraduate Medical Institute
		571	M. Bektaş; A. Dökmeci; K. Cinar; I. Halici; E. Oztas; S. Karayalcin; R. Idilman; M. Sarioglu; Y. Ustun; Y. Nazligul; N. Ormeci; H. Ozkan; H. Bozkaya; C. Yurdaydin	2010	unrelated data	Endoscopic management of biliary parasitic diseases	Digestive Diseases and Sciences
		572	M. F. Hamdi; B. Touati; A. Abid	2010	unrelated data	Primary hydatid cyst of the biceps femoris	Musculoskelet Surg
		573	M. Gasmi; F. Fitouri; S. Sahli; N. Sghairoun; M. Hamzaoui	2010	unrelated data	Two cases of juvenile primary mediastinal hydatidosis]	Rev Pneumol Clin
		574	M. I. Abdulmajed; B. Resorlu; C. Kara; K. Türkölmez	2010	unrelated data	Isolated primary hydatid cyst of adrenal gland: a case report	Turkish Journal of Urology
		575	M. Khan; S. Sajjad Nazir; S. Ahangar; S. J. Farooq Qadri; N. Ahmad Salroo	2010	unrelated data	Retroperitoneal laparoscopy for the management of renal hydatid cyst	Int J Surg
		576	M. Toufan; A. Afrasiabi; L. Pourafkari	2010	unrelated data	Isolated cardiac hydatidosis - A case report	Kardiologia Polska
		577	N. Zaghba; N. Yassine; A. Bakhatar; A. Bahlaoui	2010	unrelated data	Multiple lung hydatidosis with cardiac, pulmonary artery and aortic localizations]	Rev Pneumol Clin
		578	O. Baraket; R. Zribi; A. Berriche; A. Chokki	2010	unrelated data	Primary hydatid cyst of the adrenal gland in a patient with situs inversus. A one-case report]	Bull Soc Pathol Exot
		579	O. J. Shah; I. Robbani; S. A. Zargar; G. N. Yattoo; P. Shah; S. Ali; G. Javaid; A. Shah; B. A. Khan	2010	unrelated data	Hydatid cyst of the pancreas. An experience with six cases	Jop
		580	O. Sogüt; A. Ozgönül; M. Bitiren; R. Köse; H. Cece	2010	unrelated data	Primary hydatid cyst in the deltoid muscle: an unusual localization	Int J Infect Dis
		581	P. K. Shetty; S. V. Baliga; K. Balaiah; P. S. Gnana	2010	unrelated data	Primary hepatic neuroendocrine tumor: An unusual cystic presentation	Indian Journal of Pathology and Microbiology
		582	R. A. Khan; S. Wahab; R. S. Chana; R. Fareed	2010	unrelated data	Isolated retroperitoneal hydatid cyst in a child: A rare cause of acute scrotal swelling?	Journal of Pediatric Surgery
		583	S. A. Mogrambi; G. Fragandreas; S. Papadopoulos; S. Arapoglou; A. Kambaroudis; T. Gerasimidis	2010	unrelated data	A rare case of femoral hydatidosis	Surg Infect (Larchmt)
		584	S. Akbulut; A. Senol; A. Ekin; S. Bakir; K. Bayan; M. Dursun	2010	unrelated data	Primary retroperitoneal hydatid cyst: Report of 2 cases and review of 41 published cases	International Surgery
		585	S. Avcu; Ö. Ünal; Ç. Kotan; M. Öztürk; Ö. Özen	2010	unrelated data	Subrnandibular and thyroid gland involvement of hydatid cysts: a very rare association with percutaneous treatment	Diagnostic and Interventional Radiology
		586	S. Buyukkurt; R. A. Fisher; M. A. Vardar; C. Evruke	2010	unrelated data	Heterogeneity in recurrent complete hydatidiform mole: presentation of two new Turkish families with different genetic characteristics	Placenta
		587	S. J. Omezzine; F. Abid; H. Mnif; C. Hafsa; I. Thabet; A. Abderrazek; N. Sassi; H. A. Hamza	2010	unrelated data	Primary hydatid disease of the thigh. A rare location	Orthopaedics & Traumatology-Surgery & Research
		588	S. Kaplan; G. Yegen; S. Koç	2010	unrelated data	Hydatid Cyst of the Breast Diagnosed by Fine Needle Aspiration Cytology	Turkish Journal of Pathology
		589	S. Mitra; S. Kundu; S. Das; S. Mukherjee	2010	unrelated data	Mediastinal hydatid disease: an unusual presentation	Indian J Chest Dis Allied Sci
		590	S. Ouerghi; K. Abdelhafidh; A. Merghli; B. Smati; M. S. Boudaya; K. Lamine; T. Mestiri; T. Kilani	2010	unrelated data	Iatrogenic gas embolism after use of hydrogen peroxide in the treatment of lung hydatid cyst: A report of 2 cases	Tunis Med
		591	S. Özcan; R. Karayalçın; Ş. Özyer	2010	unrelated data	Large solitary paravaginal hydatid cyst: A rare cause of urethral injury	International Urogynecology Journal
		592	S. Ray; M. Gangopadhyay	2010	unrelated data	Hydatid cyst of ovary - A rare entity	Journal of the Turkish German Gynecology Association
		593	S. Ray; S. Khamrui; A. R. Mridha; B. Mukherjee	2010	unrelated data	Extrahepatic biliary cystadenoma: an unusual cause of recurrent cholangitis	American Journal of Surgery
		594	S. V. Stephanie; B. C. Cecilia; B. O. Alvaro; H. G. Alvaro; C. O. Óscar	2010	unrelated data	Retroperitoneal hydatid cyst: A common disease in a rare location	Revista Chilena de Infectologia
		595	U. Karaman; E. S. Turkmen; F. Birol; S. Ak; O. T. Kalayci; L. Beytur	2010	unrelated data	Hydatid cyst of the ovary	American Journal of Case Reports
		596	V. D. Ribeiro; M. N. Manhani; R. Cardoso; C. U. Vieira; L. R. Goulart; J. M. Costa-Cruz	2010	unrelated data	Selection of high affinity peptide ligands for detection of circulating antibodies in neurocysticercosis	Immunology Letters
		597	V. Genç; A. Cakmak; M. Akbari; E. Orozakunov; S. Ersöz	2010	unrelated data	Primary biliary cystadenocarcinoma mimicking a complicated hydatid cyst	Chirurgia (Bucur)
		598	W. Faraj; D. Mukherji; H. Fakih; N. Majzoub; M. Khalife	2010	unrelated data	Liver transplantation in Lebanon: A hard lesson to learn	Annals of Transplantation
		599	A. A. Malik; S. ul Bari; M. Younis; K. A. Wani; A. A. Rather	2011	unrelated data	Primary splenic hydatidosis	Indian Journal of Gastroenterology
		600	A. Cagnin; R. Manara; F. Viaro; A. Marcante; M. Dam	2011	unrelated data	Limbic system vulnerability to acute severe hypernatraemia	Journal of Neurology, Neurosurgery and Psychiatry
		601	A. Cambon; P. Imbert; V. Duverger; G. Dumas; M. Danguy des Déserts; A. Crémades; F. Méchaï; F. Simon; C. Rapp	2011	unrelated data	Giant retroperitoneal hydatid cyst in a traveller]	Médecine tropicale : revue du Corps de santé colonial
		602	A. D. Sabău; D. Bratu; A. Dumitra; C. Luputiu; A. Popentiu; M. Antonescu; F. Grosu; A. Santa; A. Boicean; M. Sava; D. Sabău	2011	unrelated data	The transpleurodiaphragmatic laparoscopic approach of rear dome liver cysts]	Chirurgia (Bucur)
		603	A. Mahadevan; S. Dwarakanath; S. Pai; J. M. E. Kovoor; S. Radhesh; H. V. Srinivas; B. A. Chandramouli; S. K. Shankar	2011	unrelated data	Cerebral coenurosis mimicking hydatid disease-report of two cases from South India	Clinical Neuropathology
		604	A. Yurt; M. Seçer; M. Selçuki	2011	unrelated data	Large primary intraorbital hydatid cyst	Childs Nerv Syst
		605	B. Zouita; N. Ech-Cherif El Kettani; K. El Jouali; N. Chakir; M. R. El Hassani; M. Jiddane	2011	unrelated data	Primary hydatid cyst of the parotid gland]	Rev Stomatol Chir Maxillofac
		606	C. Kayaalp; A. Dirican; C. Aydin	2011	unrelated data	Primary subcutaneous hydatid cysts: A review of 22 cases	International Journal of Surgery
		607	C. Messaed; W. Chebaro; R. B. Di Roberto; C. Rittore; A. Cheung; J. Arseneau; A. Schneider; M. F. Chen; K. Bernishke; U. Surti; L. Hoffner; P. Sauthier; W. Buckett; J. Qian; N. M. Lau; R. Bagga; J. C. Engert; P. Coullin; I. Touitou; R. Slim	2011	unrelated data	NLRP7 in the spectrum of reproductive wastage: rare non-synonymous variants confer genetic susceptibility to recurrent reproductive wastage	J Med Genet
		608	D. Fabijanić; C. Bulat; D. Letica; D. Nenadić; V. Pešutić-Pisac; V. Carević	2011	unrelated data	Echocardiographic appearance of a hydatid cyst of the papillary muscle and chordae tendineae	Journal of Clinical Ultrasound
		609	D. Mrabet; S. Rekik; H. Khiari; H. Mizouni; N. Meddeb; I. Cheour; M. Elleuch; E. Mnif; A. Mrabet; H. Sahli; S. Sellami	2011	unrelated data	Back pain caused by a pseudo-tumorous vertebral collapse: atypical presentation of primary vertebral hydatidosis	BMJ Case Rep
		610	E. Adali; M. Kurdoglu; S. Avcu; R. Yildizhan; F. Adali; A. Kolusari	2011	unrelated data	Reversible acute cortical blindness associated with eclampsia in complete hydatidiform mole	Ir J Med Sci
		611	E. Aksakal; H. Değirmenci; E. M. Bakırcı; S. Sevimli	2011	unrelated data	Symptomatic isolated giant hydatid cyst in the posterolateral region of the left ventricle	Turk Kardiyol Dern Ars
		612	E. Karaman; M. Yilmaz; M. Ada; R. S. Yilmaz; H. Isildak	2011	unrelated data	Unusual location of primary hydatid cyst: soft tissue mass in the parapharyngeal region	Dysphagia
		613	E. Palmerini; D. Federici; P. Ballo; S. Mondillo; M. Chiavarelli	2011	unrelated data	Surgical management of cardiac hydatidosis	Journal of Cardiac Surgery
		614	F. Abike; I. Dunder; O. L. Tapisiz; O. Temizkan; B. Bingol; A. Payasli; L. Kutluay	2011	unrelated data	Primary pelvic hydatic cyst mimicking ovarian carcinoma	J Chin Med Assoc
		615	H. A. Parlakgumus; A. Parlakgumus; B. Haydardedeoglu; F. Bolat	2011	unrelated data	Infected tuboovarian hydatid cyst: a rare cause of tuboovarian abcess	Clin Exp Obstet Gynecol
		616	H. Cece; S. Yildiz; O. Sogut; A. Hazar; Y. Sezen	2011	unrelated data	Isolated Pericardial Hydatid Cyst: A Case Report	Cardiology Research
		617	H. Ghanaati; M. Mohammadifar; M. Ghajarzadeh; K. Firouznia; M. Motevalli; A. H. Jalali	2011	unrelated data	Hydatid Cyst of the Knee: A Case Report	Iranian Journal of Radiology
		618	H. H. Garcia; A. G. Lescano; V. L. Lanchote; E. J. Pretell; I. Gonzales; J. A. Bustos; O. M. Takayanagui; P. S. Bonato; J. Horton; H. Saavedra; A. E. Gonzalez; R. H. Gilman; P. Cysticercosis Working Grp	2011	unrelated data	Pharmacokinetics of combined treatment with praziquantel and albendazole in neurocysticercosis	British Journal of Clinical Pharmacology
		619	I. Ozaydin; C. Ozaydin; S. Oksuz; M. Yildirim	2011	unrelated data	Primary echinococcus cyst of the thyroid: a case report	Acta medica Iranica
		620	J. C. Chien; Y. L. Hsiao; S. E. Lin; W. P. Chan	2011	unrelated data	Off-midline retroperitoneal choriocarcinoma presenting as neurologic symptoms	Eur J Gynaecol Oncol
		621	J. Csotye; K. Sisák; L. Bardócz; K. Tóth	2011	unrelated data	Pathological femoral neck fracture caused by an echinococcus cyst of the vastus lateralis--case report	BMC Infect Dis
		622	J. Moore; V. Gupta; M. Y. Ahmed; B. Gociman	2011	unrelated data	Hydatid cyst disease: optimal management of complex liver involvement	South Med J
		623	J. Varro; L. Mathew; R. P. Athyal; A. H. Khafagy	2011	unrelated data	Percutaneous alcohol sclerotherapy of a hepatic hydatid cyst after balloon occlusion of a large biliary communication	Medical Principles and Practice
		624	K. Rabbani; Y. Narjis; A. Diffaa; H. Jalal; L. Zoughari; R. Benelkhaiat; A. Louzi; B. Finech; A. Elidrissi	2011	unrelated data	Calcified liver hydatid cyst compressing the gall bladder	Arab J Gastroenterol
		625	K. Rabbani; Y. Narjis; A. Louzi; R. Benelkhaiat; H. Jalal; B. Finech	2011	unrelated data	Unusual localization of hydatidosis: Hydatid cyst of gallbladder	Annals of Tropical Medicine and Public Health
		626	L. Schwentner; W. Schmitt; G. Bartusek; R. Kreienberg; D. Herr	2011	unrelated data	Cervical hydatidiform mole pregnancy after missed abortion presenting with severe vaginal bleeding: case report and review of the literature	Eur J Obstet Gynecol Reprod Biol
		627	M. Ahmad; M. Saqib; M. Ahmad; M. Raees	2011	unrelated data	Removal of large hydatid cyst in spleen	Anaesthesia Pain & Intensive Care
		628	M. Bôzik	2011	unrelated data	Metastatic choriocarcinoma in 26-year-old woman--case report]	Klin Onkol
		629	M. Docherla; K. Saravu; B. A. Shastry	2011	unrelated data	Worms in the liver?	Gastroenterology
		630	M. Frost; J. E. Krige; P. C. Bornman; E. Panieri; S. J. Beningfield; H. Wainwright	2011	unrelated data	Solid pseudopapillary epithelial neoplasm--a rare but curable pancreatic tumour in young women	S Afr J Surg
		631	M. Gümüş; Y. Yağmur; H. Gümüş; M. Kapan; A. Onder; A. Böyük	2011	unrelated data	Primary hydatid disease of diaphragm with subcutenous extension	J Infect Dev Ctries
		632	M. Hemama; A. Lasseini; L. Rifi; M. Boutarbouch; S. Derraz; A. E. Ouahabi; A. E. Khamlichi	2011	unrelated data	A sacral hydatid cyst mimicking an anterior sacral meningocele	J Neurosurg Pediatr
		633	M. I. Prieto-Nieto; J. P. Pérez-Robledo; A. Alvarez-Luque; J. I. Suz; J. N. Torres	2011	unrelated data	Cutaneous bronchobiliary fistula treated with Tissucol sealant	Cardiovasc Intervent Radiol
		634	M. Ozsoy; C. Keles; M. Kahya; G. Keles	2011	unrelated data	Primary echinococcal cyst in the axillary region	Journal of Infection in Developing Countries
		635	M. R. Motie; A. Rezapanah; M. P. Rad; H. Razavian; A. Azadmand; M. Khajeh	2011	unrelated data	Primary Localization of a Hydatid Cyst in the Latissimus Dorsi Muscle: An Unusual Location	Surgical Infections
		636	M. Rami; K. Khattala; A. ElMadi; M. A. Afifi; Y. Bouabddallah	2011	unrelated data	The renal hydatid cyst: report on 4 cases	Pan Afr Med J
		637	M. Szólics; M. Ljubisavljevic; H. A. Samir; M. Megahed; F. Chaudhry	2011	unrelated data	Extrapontine myelinolysis and cortical laminar necrosis caused by severe hypernatremia following peritoneal lavage for ruptured hydatid cyst of the liver: A case report and review of the literature	Neuroradiology Journal
		638	M. X. Chen; K. Wang; L. Ai; W. H. Yan; L. Peng; R. L. Zhang	2011	unrelated data	DEVELOPMENT OF A DOUBLE ANTIBODY SANDWICH ELISA ASSAY FOR THE DIAGNOSIS OF ANGIOSTRONGYLIASIS	Journal of Parasitology
		639	N. A. Bhat; K. A. Rashid; I. Wani; S. Wani; A. Syeed	2011	unrelated data	Hydatid cyst of the pancreas mimicking choledochal cyst	Ann Saudi Med
		640	O. Ozdemir; T. Calisaneller; E. Yildirim; N. Altinors	2011	unrelated data	Percutaneous CT-guided treatment of recurrent spinal cyst hydatid	Turk Neurosurg
		641	R. Cubas-Castillo; C. O. Brain; R. López-Guillemain; E. A. Ballarino	2011	unrelated data	Hydatid liver disease. Our 25-year experience	Cirugia Y Cirujanos
		642	R. Demir; B. Erdemci; H. Ulvi; R. Aygül	2011	unrelated data	Lung cancer with coursing atypical brain metastase	Duzce Medical Journal
		643	R. L. Nevin	2011	unrelated data	Mefloquine neurotoxicity and gap junction blockade: Critical insights in drug repositioning	NeuroToxicology
		644	R. Y. Bai; V. Staedtke; C. M. Aprhys; G. L. Gallia; G. J. Riggins	2011	unrelated data	Antiparasitic mebendazole shows survival benefit in 2 preclinical models of glioblastoma multiforme	Neuro-Oncology
		645	S. Akbulut; Z. Arikanoglu; Y. Yagmur; M. Basbug	2011	unrelated data	Gossypibomas mimicking a splenic hydatid cyst and ileal tumor : a case report and literature review	J Gastrointest Surg
		646	S. S. Ben; D. Greenberg	2011	unrelated data	Pneumonia unresponsive to treatment? A case report of intrathoracic hydatid cyst]	Harefuah
		647	S. Yardimci; M. Ulas; A. Surmelioglu; E. B. Bostanci	2011	unrelated data	Splenic recurrence of liver hydatid cyst and spleen preserving therapy	Singapore Medical Journal
		648	T. Küçükkartallar; M. Cakır; A. Tekin; A. H. Özalp; M. A. Yıldırım; F. Aksoy	2011	unrelated data	Primary pancreatic hydatid cyst resembling a pseudocyst]	Turkiye Parazitol Derg
		649	U. Dalal; A. K. Dalal; R. Singal; B. Naredi; S. Gupta	2011	unrelated data	Primary hydatid cyst masquerading as pseudocyst of the pancreas with concomitant small gut obstruction--an unusual presentation	Kaohsiung J Med Sci
		650	U. Joneborg; N. Papadogiannakis; G. Lindell; L. Marions	2011	unrelated data	Choriocarcinoma following ovarian hydatidiform mole: a case report	J Reprod Med
		651	V. De Stefano; T. Za; A. Ciminello; S. Betti; E. Rossi	2011	unrelated data	Causes of Adult Splanchnic Vein Thrombosis in the Mediterranean Area	Mediterranean Journal of Hematology and Infectious Diseases
		652	W. Faraj; H. Ahmad; D. Mukherji; M. Khalife	2011	unrelated data	Hepatic cerebrospinal fluid pseudocyst mimicking hydatid liver disease: A case report	Journal of Medical Case Reports
		653	W. Hamdi; Y. Jeridi; M. Bouaziz; D. Kaffel; M. M. Ghannouchi; M. M. Kchir	2011	unrelated data	Scapulohumeral hydatidosis: a new case in Tunisia]	Bull Soc Pathol Exot
		654	Y. A. Lamrani; I. Kamaoui; M. Maâroufi; L. Benjelloun; H. El Bouhaddouti; T. Souiki; E. M. Benkoukous; A. Ousadden; S. Tizniti	2011	unrelated data	Hydatid cyst of the gallbladder: a rare location following spontaneous rupture of hepatic hydatidosis	Journal Africain D Hepato-Gastroenterologie
		655	Y. Ait Benkaddour; M. Z. Mansouri; K. Rabbani; H. Jalal; A. Aboulfalh; H. Abbassi	2011	unrelated data	Primary pelvic hydatid cyst an unusual cause of cystic adnexal image (mass)	Afr J Reprod Health
		656	Y. Xing; D. Bawudong; W. B. Zhang; W. Y. Liu; C. X. Pan; H. Wen; C. W. Li	2011	unrelated data	Multidetector CT and MR imaging cardiac hydatidosis: case report and review of the literature	The international journal of cardiovascular imaging
		657	Z. G. Ozkan; C. Turkmen; Y. Sanli; B. Ozkan; S. Tanju	2011	unrelated data	Accumulation of F-18 FDG in the infected pulmonary cyst in a patient with hydatid disease	Annals of Nuclear Medicine
		658	A. Gupta; R. P. Singal; S. Gupta; R. Singal	2012	unrelated data	Hydatid cyst of thigh diagnosed on ultrasonography - a rare case report	J Med Life
		659	A. Javed; R. Kalayarasan; A. K. Agarwal	2012	unrelated data	Liver Hydatid with HIV Infection: An Association?	Journal of Gastrointestinal Surgery
		660	A. Makni; F. Chebbi; F. Fetirich; R. Ksantini; H. Bedioui; M. Jouini; M. Kacem; Z. Ben Safta	2012	unrelated data	Surgical management of intra-abdominal cystic lymphangioma. Report of 20 cases	World J Surg
		661	A. O. Adeyiga; E. Y. Lee; R. L. Eisenberg	2012	unrelated data	Focal hepatic masses in pediatric patients	American Journal of Roentgenology
		662	A. Ozgonul; O. Sogut; H. Cece; S. Aydn; I. Can Kürkcüoglu	2012	unrelated data	Co-occurrence of diaphragmatic and serratus anterior muscle hydatidosis: An unusual localization	Journal of Emergency Medicine
		663	A. Rowell; M. Figtree; S. Dimmick; G. Kotsiou; S. M. Grieve; G. A. Figtree	2012	unrelated data	Recurrent right ventricular echinococcosis characterized by cardiac magnetic resonance	Int J Cardiol
		664	B. L. Bick; S. Haji; R. S. Laughlin; R. E. Watson; N. Kumar	2012	unrelated data	Metastatic breast cancer suggesting parasitic disease	Neurology
		665	B. Rachid; B. Amine; C. Aziz; A. M. Ali	2012	unrelated data	Giant viable hydatid cyst of the lung revealed by hiccups	Pan Afr Med J
		666	C. Li; K. Mi; T. F. Wen; L. N. Yan; B. Li; Y. G. Wei; J. Y. Yang; M. Q. Xu; W. T. Wang	2012	unrelated data	Risk factors and outcomes of massive red blood cell transfusion following living donor liver transplantation	Journal of Digestive Diseases
		667	C. L'Ollivier; L. M. González; T. Gárate; L. Martin; B. Martha; M. Duong; M. Huerre; B. Cuisenier; L. J. Harrison; F. Dalle; A. Bonnin	2012	unrelated data	Histological and molecular biology diagnosis of neurocysticercosis in a patient without history of travel to endemic areas: case report	Parasite
		668	D. H. Geschwind; G. Konopka	2012	unrelated data	Neuroscience: Genes and human brain evolution	Nature
		669	F. El Oueriachi; A. Traibi; M. El Hammoumi; A. Arsalane; H. Kabiri el	2012	unrelated data	Costal hydatidosis: management and outcome of five cases	Updates Surg
		670	F. Tazi; M. Ahsaini; A. Khalouk; S. Mellas; R. E. Stuurman-Wieringa; M. J. Elfassi; M. H. Farih	2012	unrelated data	Giant primary adrenal hydatid cyst presenting with arterial hypertension: A case report and review of the literature	Journal of Medical Case Reports
		671	G. H. Rind; A. A. Shah; A. H. Soomro; A. M. Sangri; S. Q. Abbas	2012	unrelated data	Management of residual cavity in hydatid cyst liver: Omentoplasty versus tube drainage	Medical Channel
		672	G. M. Ettorre; G. Vennarecci; R. Santoro; A. Laurenzi; C. Ceribelli; A. Di Cintio; E. B. Rizzi; M. Antonini	2012	unrelated data	Giant hydatid cyst of the liver with a retroperitoneal growth: A case report	Journal of Medical Case Reports
		673	H. Doran; O. Mihalache; T. Patrascu	2012	unrelated data	Hydatid cysts with hepatic and pelvic synchronous location - clinical case6	Chirurgia
		674	I. Alloubi; T. Chadmi; A. Ezerrouki	2012	unrelated data	Pseudotumoral hydatid cyst of chest wall	Gen Thorac Cardiovasc Surg
		675	K. A. Vizcaychipi; S. Sosa; F. Camicia; G. Santillán; M. Casalins; C. Nigro Mdel	2012	unrelated data	Retroperitoneal hydatidosis secondary to hepatic hydatid cyst]	Rev Argent Microbiol
		676	K. K. Kani; J. H. Lee; M. Dighe; M. Moshiri; O. Kolokythas; T. Dubinsky	2012	unrelated data	Gestatational trophoblastic disease: multimodality imaging assessment with special emphasis on spectrum of abnormalities and value of imaging in staging and management of disease	Curr Probl Diagn Radiol
		677	K. Kawamura; N. Kawamura; Y. Kawagoe; J. Kumagai; T. Fujimoto; Y. Terada	2012	unrelated data	Suppression of hydatidiform molar growth by inhibiting endogenous brain-derived neurotrophic factor/tyrosine kinase B signaling	Endocrinology
		678	K. Selmi; H. Bergaoui; R. Tlili; A. Khayati; M. R. Boujnah	2012	unrelated data	Live three-dimensional transthoracic echocardiography of left ventricular intramyocardial hydatid cyst	European Heart Journal-Cardiovascular Imaging
		679	M. A. Majbar; A. Souadka; F. Sabbah; M. Raiss; A. Hrora; M. Ahallat	2012	unrelated data	Peritoneal echinococcosis: anatomoclinical features and surgical treatment	World J Surg
		680	M. Bozkurt; D. K. Bozkurt; A. S. Çil; M. Karaman	2012	unrelated data	Primary ovarian and pararectal hydatid cysts mimicking pelvic endometriosis	Acta Med Iran
		681	M. Mlika; A. Ayadi-Kaddour; F. El Mezni	2012	unrelated data	Multiple thoracic hydatidosis: A case report	Open Infectious Diseases Journal
		682	M. Najih; A. Chabni; G. Attoulou; R. Yamoul; M. Yakka; A. Ehirchiou; S. Alkandry	2012	unrelated data	Isolated primary hydatid cyst of small intestinal mesentery: An exceptional location of hydatid disease	Pan Afr Med J
		683	M. Nandy; A. Chakrabarti; S. Mallik	2012	unrelated data	Hydatid disease presenting as multiple cystic swelling in the right supraclavicular region	Asian Pacific Journal of Tropical Disease
		684	M. Oc; O. Ulular; B. Oc	2012	unrelated data	Surgical treatment of right ventricular hydatid cyst	Heart Surgery Forum
		685	M. Ünal; B. Gürbulak; S. Vatansever; D. Ökke; M. Sit; E. Gürbulak	2012	unrelated data	Infected Primary Muscular Hydatid Disease at Posterior Cruris, A Very Rare Localization: Case Report	Turkiye Klinikleri Tip Bilimleri Dergisi
		686	M. Zangeneh; M. Amerion; S. D. Siadat; M. Alijani	2012	unrelated data	Primary hydatid cyst of the axillary region: A case report	Case Reports in Medicine
		687	N. Michalopoulos; S. Laskou; T. S. Papavramidis; I. Pliakos; E. Kotidis; I. Kesisoglou; S. T. Papavramidis	2012	unrelated data	Rupture of right hepatic duct into hydatid cyst	J Korean Med Sci
		688	N. Oktar; T. Dalbasti	2012	unrelated data	Lonizing Radiation Dose Rate Measurements in Central Nervous System Diseases	Journal of Neurological Sciences-Turkish
		689	N. Sultana; T. K. Hashim; S. Y. Jan; Z. khan; T. Malik; W. Shah	2012	unrelated data	Primary cervical hydatid cyst: A rare occurrence	Diagnostic Pathology
		690	P. H. Dixon; P. Trongwongsa; S. Abu-Hayyah; S. H. Ng; S. A. Akbar; N. P. Khawaja; M. J. Seckl; P. M. Savage; R. A. Fisher	2012	unrelated data	Mutations in NLRP7 are associated with diploid biparental hydatidiform moles, but not androgenetic complete moles	J Med Genet
		691	R. Alimehmeti; A. Seferi; A. Rroji; M. Alimehmeti	2012	unrelated data	Saphenous neuropathy due to large hydatid cyst within long adductor muscle: case report and literature review	J Infect Dev Ctries
		692	S. C. Hyoun; S. G. Običan; A. R. Scialli	2012	unrelated data	Teratogen update: Methotrexate	Birth Defects Research Part A - Clinical and Molecular Teratology
		693	S. Jarboui; A. Hlel; A. Daghfous; M. A. Bakkey; I. Sboui	2012	unrelated data	Unusual location of primary hydatid cyst: Soft tissue mass in the supraclavicular region of the neck	Case Reports in Medicine
		694	S. K. Gokhale; V. D. Sane; S. Ramanojam; P. K. Gadre; K. S. Gadre; S. D. Deshmukh	2012	unrelated data	Ipsilateral keratoconus associated with long-standing primary hydatid cyst of the orbit	Journal of Craniofacial Surgery
		695	S. P. Sinhasan; A. Palachandra	2012	unrelated data	Primary intramuscular hydatid cyst: A rare case report	Annals of Tropical Medicine and Public Health
		696	S. Ünver; D. Kazanci; A. Özkök; Ç. Y. Güçlü; A. Ebru Salman; Ş. Küçüker; A. Aksöyek; K. Vural; L. Birincioǧlu	2012	unrelated data	Transesophageal echocardiography change the management of cardiac surgery in selected patients: Case series	Chirurgia (Turin)
		697	S. Y. Guraya; A. H. Alzobydi; S. S. Guraya	2012	unrelated data	Primary extrahepatic hydatid cyst of the soft tissue: A case report	Journal of Medical Case Reports
		698	S. Yildiz; E. Komur; Z. Akti; H. Karabag	2012	unrelated data	Infected primary paraspinal hydatidosis with water lily sign	J Emerg Med
		699	U. Canpolat; A. G. Canpolat; N. Ozer	2012	unrelated data	Chest X-ray in a hypertensive patient with stage 2 diastolic dysfunction	Anadolu Kardiyol Derg
		700	V. Lacetera; A. B. Galosi; L. Quaresima; U. Cantoro; A. Conti; D. Cantoro; F. Catanzariti; R. Raquban; G. Muzzonigro	2012	unrelated data	Isolated hydatid cyst of the kidney]	Urologia
		701	Y. Albayrak; A. Albayrak; I. Demiryilmaz; B. Aylu; S. Aslan; A. Yenisolak; I. Cengiz Guzel; T. Ugurlu; B. Ozogul	2012	unrelated data	Evaluation of 445 surgically treated liver hydatid cyst cases in Eastern Turkey	Chirurgia (Turin)
		702	A. Alamer; A. Aldhilan; D. Makanjuola; A. Alkushi	2013	unrelated data	Preoperative diagnosis of hydatid cyst of the breast: a case report	Pan Afr Med J
		703	A. Atalay; O. K. Salih; S. Gezer; U. Göçen; H. Yalınız; V. Keklik; Y. Güzel	2013	unrelated data	Simultaneous heart and bilateral lung hydatid cyst operated in a single session	Heart Lung Circ
		704	A. G. Bach; C. S. Restrepo; J. Abbas; A. Villanueva; M. J. Lorenzo Dus; R. Schöpf; H. Imanaka; L. Lehmkuhl; F. H. Tsang; F. F. Saad; E. Lau; J. Rubio Alvarez; B. Battal; C. Behrmann; R. P. Spielmann; A. Surov	2013	unrelated data	Imaging of nonthrombotic pulmonary embolism: biological materials, nonbiological materials, and foreign bodies	Eur J Radiol
		705	A. Gürbüz; U. Yetkin; K. C. Ceylan; A. O. Çalli; I. Yürekli	2013	unrelated data	Concomitant giant cardiopericardial and right pulmonary hydatid cysts	Turk Gogus Kalp Damar Cerrahisi Dergisi-Turkish Journal of Thoracic and Cardiovascular Surgery
		706	A. Ksiaa; H. Zitouni; A. Zrig; Y. Kerkeni; L. Sahnoun; J. Chahed; R. Laamiri; K. Maazoun; I. Krichéne; M. Mekki; M. Belguith; A. Nouri	2013	unrelated data	Video-assisted surgery in the management of hydatid renal cyst in children	J Pediatr Surg
		707	A. Makni; M. Jouini; M. Kacem; Z. B. Safta	2013	unrelated data	Extra-hepatic intra-abdominal hydatid cyst: Which characteristic, compared to the hepatic location?	Updates in Surgery
		708	A. Trigui; H. Rejab; A. Guirat; A. Mizouni; M. Ben Amar; R. Mzali; M. I. Beyrouti	2013	unrelated data	Hydatid cyst of the pancreas. About 12 cases	Ann Ital Chir
		709	C. Yucesoy; E. Ozturk; B. Hekimoglu	2013	unrelated data	Radiologic findings and percutaneous treatment of a rare giant soft tissue hydatid cyst	Jbr-btr
		710	D. Albayrak; A. C. Ibis	2013	unrelated data	Primary Hydatid Disease of Retroperitoneum: Case Report	Journal of Clinical and Analytical Medicine
		711	E. B. Sonia; K. Bouzaidi; B. A. Mechaal; B. Nadia; T. Hassen; S. Sadok	2013	unrelated data	Patent foramen ovale as a cause of a massif paradoxical oxygen embolism after hydrogen peroxide irrigation	Tunis Med
		712	E. Karakaş; N. Çullu; N. Altay; I. A. Ozturk	2013	unrelated data	Infected primary hydatid cyst located in the Sartorius muscle	Indian J Med Microbiol
		713	E. M. Mkupasi; H. A. Ngowi; C. S. Sikasunge; P. S. Leifsson; M. V. Johansen	2013	unrelated data	Efficacy of ivermectin and oxfendazole against <i>Taenia solium</i> cysticercosis and other parasitoses in naturally infected pigs	Acta Tropica
		714	F. Cattaneo; M. Graffeo; E. Brunetti	2013	unrelated data	Extrahepatic Textiloma Long Misdiagnosed as Calcified Echinococcal Cyst	Case Reports in Gastrointestinal Medicine
		715	F. Y. Ismail; A. Szóllics; M. Szólics; N. Nagelkerke; M. Ljubisavljevic	2013	unrelated data	Clinical Semiology and Neuroradiologic Correlates of Acute Hypernatremic Osmotic Challenge in Adults: A Literature Review	American Journal of Neuroradiology
		716	G. Berkiten; I. Topaloglu	2013	unrelated data	Submandibular hydatid cyst fistulized into the oral cavity	B-ent
		717	G. H. Lewis; C. DeScipio; K. M. Murphy; L. Haley; K. Beierl; S. Mosier; S. Tandy; D. S. Cohen; A. Lytwyn; L. Elit; R. Vang; B. M. Ronnett	2013	unrelated data	Characterization of androgenetic/biparental mosaic/chimeric conceptions, including those with a molar component: morphology, p57 immnohistochemistry, molecular genotyping, and risk of persistent gestational trophoblastic disease	Int J Gynecol Pathol
		718	G. Moscatelli; S. Moroni; H. Freilij; F. Salgueiro; F. García Bournissen; J. Altcheh	2013	unrelated data	A five-year-old child with renal hydatidosis	Am J Trop Med Hyg
		719	H. A. Hassan; R. A. Majid; N. G. Rashid; B. E. Nuradeen; Q. H. Abdulkarim; T. A. Hawramy; R. M. Rashid; A. B. Farris; J. Guarner; M. D. Hughson	2013	unrelated data	Eosinophilic granulomatous gastrointestinal and hepatic abscesses attributable to basidiobolomycosis and fasciolias: a simultaneous emergence in Iraqi Kurdistan	BMC Infect Dis
		720	H. Bayaroğullari; R. Davran; Y. Cavuş; T. D. Yetim; Ö. Evirgen	2013	unrelated data	Liver hydatid cyst leading to bilateral pulmonary artery embolism and bilateral multiple pulmonar echinococcosis via inferior vena cava: report of a case	Clin Imaging
		721	H. Ghadhoune; A. Chaari; N. Baccouche; H. Chelly; M. Bouaziz	2013	unrelated data	Ischemic stroke: A rare complication of liver hydatid cyst	Annales Francaises d'Anesthesie et de Reanimation
		722	H. T. Bulut; A. Yildirim; T. Celik; A. H. Baykan; G. D. Sürücü; B. Ekmekçi	2013	unrelated data	Hydatid cyst of paravertebral muscle mimicking disc herniation	Spine (Phila Pa 1976)
		723	I. Roux; M. Das; H. Fernandez; X. Deffieux	2013	unrelated data	Pregnancy after endometrial ablation. A report of three cases	J Reprod Med
		724	I. Royo Crespo; J. J. Rivas de Andrés; R. Embún Flor; S. Cortés Franco	2013	unrelated data	Chondroid chordoma in an atypical location	Arch Bronconeumol
		725	J. Hołody-Zareba; K. P. Zareba; B. Kedra	2013	unrelated data	Assesment of the accuracy of preoperative imaging methods in the diagnosis of hepatic single-chamber echinococcosis	Polski Przeglad Chirurgiczny/ Polish Journal of Surgery
		726	J. J. Candelier; L. Frappart; A. L. Diatta; T. Yadaden; M. L. Cissé; J. M. Afoutou; J. Y. Picard; B. Mennesson; R. Slim; K. Si-Tayeb; P. Coullin	2013	unrelated data	Differential expression of E-cadherin, β-catenin, and Lewis x between invasive hydatidiform moles and post-molar choriocarcinomas	Virchows Arch
		727	J. Wang; R. Wang; J. Zhao	2013	unrelated data	Ruptured cerebral aneurysm from choriocarcinoma	J Clin Neurosci
		728	K. Doğan; C. Kaya; U. Karaman; M. U. Kalaycı; H. F. Baytekin	2013	unrelated data	Tuboovarian abscess caused by hydatid cyst: a rare case]	Mikrobiyol Bul
		729	K. M. Burgazli; C. S. Ozdemir; E. B. Ozdemir; M. Mericliler; Z. P. Polat	2013	unrelated data	Unusual localization of a primary hydatid cyst: A subcutaneous mass in the paraumbilical region	European Review for Medical and Pharmacological Sciences
		730	L. Brown; S. Mount; R. Reddy; R. Slim; C. Wong; V. Jobanputra; P. Clifford; L. Merrill; S. Brown	2013	unrelated data	Recurrent pregnancy loss in a woman with NLRP7 mutation: not all molar pregnancies can be easily classified as either partial" or "complete" hydatidiform moles"	Int J Gynecol Pathol
		731	L. J. van Bogaert	2013	unrelated data	Clinicopathologic features of gestational trophoblastic neoplasia in the Limpopo Province, South Africa	Int J Gynecol Cancer
		732	L. Nazarewski; W. Patkowski; R. Pacho; M. Marczewska; M. Krawczyk	2013	unrelated data	Gall-bladder and hepatoduodenal ligament lymphangioma - case report and literature review	Pol Przegl Chir
		733	M. Yilmaz; S. Akbulut; G. Sogutlu; E. Arabaci; C. Kayaalp	2013	unrelated data	Hydatid cyst of the thyroid gland: Report of three cases	Surgery Today
		734	N. Argy; A. Abou Bacar; C. Boeri; C. Lohmann; A. W. Pfaff; Y. Hansmann; D. Christmann; E. Candolfi; N. Lefebvre	2013	unrelated data	Primary musculoskeletal hydatid cyst of the thigh: Diagnostic and curative challenge for an unusual localization	Canadian Journal of Infectious Diseases & Medical Microbiology
		735	N. Azarpira; H. Rad; M. R. Farokhi	2013	unrelated data	Primary Spinal hydatidosis: Report of a case diagnosed on intraoperative imprint cytology	Neurosurgery Quarterly
		736	N. Boyaci; A. Boyaci; E. Karakas; M. A. Altay	2013	unrelated data	Primer hydatid cyst of the deltoid muscle	BMJ Case Rep
		737	N. Hegde; B. Hiremath	2013	unrelated data	Primary peritoneal hydatidosis	BMJ Case Rep
		738	O. Gözeneli; B. Barut; A. Karabacak	2013	unrelated data	A Rare Hydatid Cyst Disease Localization: Sartorius Muscle Hydatid Cyst	Istanbul Medical Journal
		739	R. Noomene; A. Ben Maamer; A. Bouhafa; N. Haoues; A. Oueslati; A. Cherif	2013	unrelated data	Primary hydatid cyst of the gallbladder: An unusual localization diagnosed by magnetic resonance imaging (MRI)	Pan Afr Med J
		740	R. Parvizi; H. Namdar; E. Bilehjani; A. Bayat; M. A. Sheikhalizadeh	2013	unrelated data	Simultaneous Operation of Hydatid Cyst of the Heart and Liver: A Case Report	Journal of Cardiovascular and Thoracic Research
		741	R. Verma; A. Jaiswal	2013	unrelated data	Multiple brain parenchymal neurocysticercosis with extraocular muscle cysticercosis affecting levator palpebral superioris and superior rectus complex: An unusual association	BMJ Case Rep
		742	S. Akhan; A. Aynıoğlu; E. Sargın; M. Sayan; M. Kanko; G. Sönmez-Tamer	2013	unrelated data	Isolated cardiac hydatid cyst: A case report	Klimik Dergisi
		743	S. Ay; A. Okuş; R. Demirgül; M. A. Eryılmaz; A. Atay	2013	unrelated data	Primary subcutaneous cyst hydatid: presentation of two cases	Turkiye Parazitol Derg
		744	S. Daldoul; A. Moussi; A. Zaouche	2013	unrelated data	Spontaneous fistulization of hepatic hydatid cyst into the duodenum: an exceptional complication	J Coll Physicians Surg Pak
		745	S. Mohindra; S. K. Naidu; A. Bal; M. Kumar	2013	unrelated data	Primary hydatid cyst presenting as a mass in the supraclavicular region: An unusual case report and literature review	Journal of the Pakistan Medical Association
		746	S. Mohosen; Mirhosseini; Z. Parsaiyan; M. Fakhri	2013	unrelated data	A case of cardiac hydatidosis: role for transesophageal echocardiography in evaluating bilateral pulmonary nodules	Pneumologia
		747	S. Rostami; R. N. Beech; R. Salavati; M. R. Baneshi; H. Kamyabi; M. F. Harandi	2013	unrelated data	Morphometric Analysis of Larval Rostellar Hooks in <i>Taenia multiceps</i> of Sheep in Iran and Its Association with Mitochondrial Gene Variability	Iranian Journal of Parasitology
		748	S. S. Mujtaba; N. Faridi; S. Haroon	2013	unrelated data	Primary hydatid cyst of the neck	J Coll Physicians Surg Pak
		749	Y. Paksoy; O. Özbek; S. Gümüş; O. Koç; A. Nayman; U. Kerimoǧlu	2013	unrelated data	Application of first-pass contrast bolus tracking sequence for the assessment of morphology and flow dynamics in cardiac MRI	Diagnostic and Interventional Radiology
		750	Z. Hafidi; R. Daoudi	2013	unrelated data	Inflammatory exophthalmos revealing an orbital hydatid cyst]	Pan Afr Med J
		751	N. R. Koneti; B. R. Jagannath; N. Sreeram	2013	unrelated data	Cardiac hydatid cyst	Cardiology in the Young
		752	A. Babinska; R. Peksa; R. Swiatkowska-Stodulska; K. Sworczak	2014	unrelated data	The collection of five interesting cases of adrenal tumors from one medical center	World Journal of Surgical Oncology
		753	A. El Kharras; M. Atmane; J. El Fenni; S. Chaouir; T. Amil	2014	unrelated data	Cardiac and renal hydatid disease - Contribution of imaging to a comment	Pan Afr Med J
		754	A. Ksia; S. Mosbahi; S. Belhassen; A. Alaya; L. Sahnoun; S. Sfar; K. Maazoun; R. Laamiri; J. Chahed; I. Krichene; M. Mekki; M. Belghith; A. Nouri	2014	unrelated data	Multiple Echinococcosis with an unusual location in the spermatic cord treated successfully by Albendazole: A case report	African Journal of Urology
		755	B. G. Kassa; M. M. Yeshi; A. H. Abraha; T. T. Gebremariam	2014	unrelated data	Tibial hydatidosis: a case report	BMC Res Notes
		756	B. K. Aydin; M. A. Acar; S. Sumer; N. A. Demir; O. F. Erkocak; O. Ural	2014	unrelated data	Primary hydatid disease of brachialis and biceps brachii muscles: a case report	Trop Doct
		757	C. M. Tulay	2014	unrelated data	Primary mediastinal hydatid cysts	Annals of Thoracic and Cardiovascular Surgery
		758	C. Öztürk; A. O. Yıldırım; M. Ünlü; M. Aparcı; S. Demirkol; S. Sarı; T. Çelik; A. İyisoy	2014	unrelated data	The association of intracardiac hydatid cyst and muscle bridge cause electrocardiographic abnormality detected by multimodality imaging	Anadolu Kardiyol Derg
		759	C. P. Farcaş; A. Rădulescu; M. Dinu; V. Mădan; O. Bratu; D. Spînu; R. Popescu; D. Mischianu	2014	unrelated data	Echinococcal cyst of the left vas deferens - a case report and literature review	J Med Life
		760	D. Mercuţ; A. Andriţoiu; E. Traşcă; C. Siloşi; A. Resceanu; R. Mercuţ	2014	unrelated data	Primary axillary hydatid cyst	Chirurgia (Bucur)
		761	E. Gündeş; T. Küçükkartallar; M. Çakır	2014	unrelated data	Primary retroperitoneal hydatid cyst]	Turkiye Parazitol Derg
		762	E. L. Barber; J. C. Schink; J. R. Lurain	2014	unrelated data	Hepatic metastasis in gestational trophoblastic neoplasia: patient characteristics, prognostic factors, and outcomes	J Reprod Med
		763	F. U. Malya; S. Bozkurt; M. Hasbahceci; G. Cipe; I. C. Ahmad; Z. Gucin; O. Karatepe; M. Muslumanoglu	2014	unrelated data	A rare tumor in a patient with hepatic hydatic cyst: Adrenal hepatoid adenocarcinoma	Case Reports in Medicine
		764	G. Martel; S. Ismail; A. Bégin; F. Vandenbroucke-Menu; R. Lapointe	2014	unrelated data	Surgical management of symptomatic hydatid liver disease: experience from a Western centre	Can J Surg
		765	H. Daghfous; I. Zendah; O. Kahloul; F. Tritar-Cherif	2014	unrelated data	Pleural complications of pulmonary hydatid disease]	Tunis Med
		766	H. H. Garcia; S. Rodriguez; J. S. Friedland; P. Cysticercosis Working Grp	2014	unrelated data	Immunology of <i>Taenia solium</i> taeniasis and human cysticercosis	Parasite Immunology
		767	H. Poorzand; M. A. Teshnizi; V. S. Baghini; M. Gifani; A. Gholoobi; N. Zirak	2014	unrelated data	Giant cardiac hydatid cyst with rare adhesions	Hellenic Journal of Cardiology
		768	H. Z. Alshehri; S. Lawand; A. H. Omar; M. S. Koudieh	2014	unrelated data	Surgical approach to huge cardiac hydatid cyst of the interventricular septum	Asian Cardiovascular and Thoracic Annals
		769	I. van Seventer; J. Verheij; S. Phoa; T. M. van Gulik	2014	unrelated data	A cystic, septated lesion in the liver with unusual diagnosis	BMJ Case Rep
		770	K. Karabulut; G. S. Ozbalci; T. Kesicioglu; I. A. Tarim; G. Lap; A. K. Polat; I. Karabicak; K. Erzurumlu	2014	unrelated data	Long-term outcomes of intraoperative and perioperative albendazole treatment in hepatic hydatidosis: single center experience	Annals of Surgical Treatment and Research
		771	L. Hamzaoui; M. Mahmoudi; M. Bouassida; H. Ezzine; M. M. Azouz; S. Sassi	2014	unrelated data	Pelvic hydatid cyst: A rare localisation	Acta Endoscopica
		772	L. M. Randall; B. Manta; M. Hugo; M. Gil; C. Batthyàny; M. Trujillo; L. B. Poole; A. Denicola	2014	unrelated data	Nitration transforms a sensitive peroxiredoxin 2 into a more active and robust peroxidase	J Biol Chem
		773	L. Piccoli; F. Tamarozzi; F. Cattaneo; M. Mariconti; C. Filice; A. Bruno; E. Brunetti	2014	unrelated data	Long-term sonographic and serological follow-up of inactive echinococcal cysts of the liver: hints for a watch-and-wait" approach"	PLoS Negl Trop Dis
		774	M. Bouchikh; A. Achir; M. Maidi; F. Ouchen; H. Fenane; A. Benosman	2014	unrelated data	Intrapleural rupture of pulmonary hydatid cysts]	Rev Pneumol Clin
		775	M. E. Alonso García; P. Suárez Mansilla; P. Mora Cepeda; E. Bayón Álvarez; C. Alvarez Colomo; J. I. González Martín	2014	unrelated data	Ovarian hydatid disease	Arch Gynecol Obstet
		776	M. F. Erkoç; B. Öztoprak; S. Alkan; A. Okur	2014	unrelated data	A rare cause of pleural effusion: Ruptured primary pleural hydatid cyst	BMJ Case Rep
		777	M. Limeme; S. Yahyaoui; H. Zaghouani; M. Ghannouchi; A. Khnissi; H. Amara; R. Letaief; D. Bakir; C. Kraiem	2014	unrelated data	Spontaneous intraperitoneal rupture of hepatic hydatid cyst: a rare cause of ascites	BMC Surg
		778	M. O'Bleness; V. B. Searles; C. M. Dickens; D. Astling; D. Albracht; A. C. Mak; Y. Y. Lai; C. Lin; C. Chu; T. Graves; P. Y. Kwok; R. K. Wilson; J. M. Sikela	2014	unrelated data	Finished sequence and assembly of the DUF1220-rich 1q21 region using a haploid human genome	BMC Genomics
		779	M. S. Boudaya; J. Mohamed; A. Berraies; H. Zribi; A. Marghli; T. Kilani	2014	unrelated data	Brief original scientific report: a new surgical approach for the treatment of left pulmonary and hepatic hydatid disease	Surg Today
		780	O. Mercier; E. Fadel; S. Mussot; D. Fabre; F. L. Ladurie; C. Angel; P. Brenot; J. Y. Riou; R. Bourkaib; D. Lehouerou; A. Musat; F. Stephan; A. Rohnean; X. Jaïs; M. Humbert; O. Sitbon; G. Simonneau; P. Dartevelle	2014	unrelated data	Surgical treatment of chronic thromboembolic pulmonary hypertension]	Presse Med
		781	O. Ozcaglayan; A. M. Halefoglu; T. Ozcaglayan; H. A. Sumbul	2014	unrelated data	Ultrasonographic diagnosis of acute pancreatitis caused by ruptured hydatid disease to the biliary system	Jbr-btr
		782	P. Goyal; S. Ghosh; S. Sehgal; I. Panda; A. Kumar; S. Singh; N. K. Tangri	2014	unrelated data	Primary multilocular hydatid cyst of neck with unique presentation: a rare case report and literature review	Head Neck Pathol
		783	P. M. Gharabaghi; N. Shoari; A. Azadi; A. D. Tabrizi; K. K. Zonouzy; A. Vahedi	2014	unrelated data	Paraovarian hydatid cyst mimicking acute abdomen	International Journal of Women's Health and Reproduction Sciences
		784	P. Sanyal; S. Samajder; B. Ghosh; S. B. Roy; D. Mullick	2014	unrelated data	AN UNUSUAL CASE OF CO-EXISTENT PRIMARY PELVIC AND INTRAMUSCULAR HYDATID CYST	Journal of Evolution of Medical and Dental Sciences-Jemds
		785	R. Achour; W. Daaloul; S. Ben Hamouda; B. Bouguerra; R. Sfar	2014	unrelated data	Hydatic cyst of the fallopian tube]	Gynecol Obstet Fertil
		786	S. Akbulut; R. Yavuz; N. Sogutcu; B. Kaya; S. Hatipoglu; A. Senol; F. Demircan	2014	unrelated data	Hydatid cyst of the pancreas: Report of an undiagnosed case of pancreatic hydatid cyst and brief literature review	World Journal of Gastrointestinal Surgery
		787	S. Belli; S. Akbulut; G. Erbay; N. E. Koçer	2014	unrelated data	Spontaneous giant splenic hydatid cyst rupture causing fatal anaphylactic shock: a case report and brief literature review	Turk J Gastroenterol
		788	S. Küçükşen; B. K. Kaçira; S. Bağcaci; İ. Albayrak; O. Yaşar	2014	unrelated data	Sacroiliac joint hydatidosis mimicking ankylosing spondylitis: A case report	Archives of Rheumatology
		789	S. Paredes; J. Torres; P. Muena; D. Schnettler	2014	unrelated data	Hepatopulmonary hydatidosis: pediatric case report and literature review]	Medwave
		790	S. Sipahioğlu; S. Koçarslan; S. Zehir	2014	unrelated data	Primary hydatid cyst in the medial thigh: case report]	Eklem Hastalik Cerrahisi
		791	S. Yilmaz; M. Gulcek; Y. Demirtas; S. Turan	2014	unrelated data	An unusual cause of mass in the shoulder: A primary hydatid cyst	International Journal of Shoulder Surgery
		792	U. Gocen; A. Atalay; Y. Basturk; M. S. Topcuoglu; H. Yaliniz; O. K. Salih	2014	unrelated data	Urgent surgery for cardiac hydatid cyst located in interventricular septum	Asian Cardiovascular and Thoracic Annals
		793	V. N. Il'inov; B. N. Kozlov; M. S. Kuznetsov; D. S. Panfilov; G. G. Nasrashvili; E. V. Lelik; V. A. Katkov; T. M. Samtsova	2014	unrelated data	Surgical treatment of patient with echinococcus cyst of left ventricle apex]	Khirurgiia (Mosk)
		794	Y. A. Bae; J. S. Yeom; H. Wang; S. H. Kim; C. S. Ahn; J. T. Kim; H. J. Yang; Y. Kong	2014	unrelated data	Taenia solium metacestode fasciclin-like protein is reactive with sera of chronic neurocysticercosis	Tropical Medicine & International Health
		795	Y. Sarma; R. Nair; S. Siddharth; V. Kumar; S. Upadhyaya; A. Shetty	2014	unrelated data	Intraspinal hydatidosis with retroperitoneal extension: An uncommon location	BMJ Case Rep
		796	A. A. Talpur; A. A. Shaikh; M. I. Arain; A. J. Siddiqui	2015	unrelated data	Experience with Extra Hepatic Intra Abdominal Hydatid Cyst	Journal of Nepal Medical Association
		797	A. Braga; I. Maestá; M. Matos; K. M. Elias; J. Rizzo; M. G. Viggiano	2015	unrelated data	Gestational trophoblastic neoplasia after spontaneous human chorionic gonadotropin normalization following molar pregnancy evacuation	Gynecol Oncol
		798	A. Corvino; O. Catalano; S. V. Setola; F. Sandomenico; F. Corvino; A. Petrillo	2015	unrelated data	Contrast-Enhanced ultrasound in the characterization of complex cystic focal liver lesions	Ultrasound in Medicine and Biology
		799	A. Jabbari Nooghabi; K. Raoufian; M. R. Motie	2015	unrelated data	Concomitant splenic and hepatic hydatidosis: report of two cases and review of the literature	Acta Med Iran
		800	A. McEwan	2015	unrelated data	Self-assessment questions	Obstetrics, Gynaecology and Reproductive Medicine
		801	A. N. Aslan; S. Baştuʇ; Z. Ş. Türinay; E. Bozkurt	2015	unrelated data	A demonstrative cardiac hydatid cyst in the interventricular septum	Turk Kardiyoloji Dernegi Arsivi
		802	A. V. Strelyaeva; A. A. Svistunov; R. A. Dzhomaa; S. A. Sapozhnikov; N. V. Chebyshev; A. A. Ashurov; M. L. Maksimov; N. B. Lazareva; A. K. Gabchenko; V. M. Sadykov	2015	unrelated data	Pulmonary paecilomycosis: Diagnosis and treatment]	Ter Arkh
		803	B. Hiremath; N. Subramaniam; M. Boggavarapu	2015	unrelated data	Primary pancreatic hydatid cyst: an unexpected differential diagnosis	BMJ Case Rep
		804	B. Petik; T. Hazirolan; G. Uysal; S. M. Erturk	2015	unrelated data	Cardiac hydatid cysts: Computed tomography and magnetic resonance imaging findings of the 5 cases	Journal of Computer Assisted Tomography
		805	B. S. Kumar	2015	unrelated data	ANAESTHETIC MANAGEMENT OF MYOCARDIAL RIGHT VENTRICULAR HYDATID CYST EXCISION	Journal of Evolution of Medical and Dental Sciences-Jemds
		806	C. Altay; I. Basara; M. Seçil	2015	unrelated data	Isolated Renal Hydatid Cyst: CT Imaging Findings	Journal of Urological Surgery
		807	C. E. Yildiz; Ü. Y. Sinan; A. Yildiz; G. Çetin; S. Küçükoʇlu	2015	unrelated data	A case of isolated cardiac hydatid cyst that mimics lymphoproliferative malignancy	Echocardiography
		808	C. Özcan; G. Yılmaz; E. Süer; Ö. Gülpınar; İ. Gökçe; M. Özkıdık	2015	unrelated data	A case of renal aspergillosis mimicking renal cell cancer	Klimik Dergisi
		809	E. Barabás-Hajdu; A. Maier; F. Coroş; O. Mártha	2015	unrelated data	Retrovesical hydatidosis associated with urinary tract pathology - case report	Acta Microbiol Immunol Hung
		810	F. Yan; Q. Huo; M. Abudureheman; J. Qiao; S. F. Ma; H. Wen	2015	unrelated data	Surgical treatment and outcome of cardiac cystic echinococcosis	European Journal of Cardio-Thoracic Surgery
		811	G. K. Georgiou; G. D. Lianos; A. Lazaros; H. V. Harissis; A. Mangano; G. Dionigi; C. Katsios	2015	unrelated data	Surgical management of hydatid liver disease	International Journal of Surgery
		812	G. P. Fragulidis; A. I. Vezakis; C. G. Konstantinidis; K. K. Chondrogiannis; E. S. Primetis; A. Kondi-Pafiti; A. A. Polydorou	2015	unrelated data	Diagnostic and Therapeutic Challenges of Intrahepatic Biliary Cystadenoma and Cystadenocarcinoma: A Report of 10 Cases and Review of the Literature	Int Surg
		813	G. Yilmaz; S. H. Akpinar	2015	unrelated data	Imaging Findings of an Unusually Located Hydatid Cyst Presented as a Sacrococcygeal Mass	Iranian Journal of Radiology
		814	H. Ben Ameur; N. Affes; C. Abdelhedi; A. Kchaou; S. Boujelbene; M. I. Beyrouti	2015	unrelated data	Hydatid Cyst of the Spleen: Tunisian Series of 21 Cases	Indian Journal of Surgery
		815	H. Jerraya; M. Khalfallah; S. B. Osman; R. Nouira; C. Dziri	2015	unrelated data	Predictive factors of recurrence after surgical treatment for liver hydatid cyst	Surgical Endoscopy
		816	H. Kwas; I. Zendah; A. Khattab; S. Hantous; H. Ghedira	2015	unrelated data	Severe hydatid pulmonary embolism: A case report	Tunis Med
		817	I. G. Tatar; K. B. Yilmaz; A. Arikok; B. Bayar; M. Akinci; S. Balas; Z. Ergul; O. Ergun; B. Hekimoglu	2015	unrelated data	Cystic schwannoma of the axillary region: imaging findings of a rare disease. Case report	Med Ultrason
		818	İ. Karaman; İ. H. Kafadar; M. Kahraman; M. Halıcı	2015	unrelated data	Primary cystic echinococcosis in psoas muscle	Erciyes Tip Dergisi
		819	İ. Şahin; B. Özkaynak; B. Güngör; B. Ayça; S. Sığirci; B. Mert; E. Okuyan	2015	unrelated data	Sustained ventricular tachycardia as the first manifestation of hydatid cyst located in the interventricular septum	Echocardiography
		820	J. H. Yan; Y. P. Li; Q. W. Chen; X. L. Ye; J. Q. Li	2015	unrelated data	Rare orbital cystic lesions in children	Journal of Cranio-Maxillofacial Surgery
		821	J. S. Pandya; M. R. Bhambare; S. B. Waghmare; A. R. Patel	2015	unrelated data	Primary hydatid cyst of peritoneum presented as abdominal lump: a rare presentation	Clinical Case Reports
		822	K. Dasbaksi; S. Haldar; K. Mukherjee; P. Mukherjee	2015	unrelated data	A rare combination of hepatic and pericardial hydatid cyst and review of literature	International Journal of Surgery Case Reports
		823	M. Mazloum Farsi Baf; M. Mazloum Farsi Baf; P. Sasannejad	2015	unrelated data	ISOLATED HYDATID DISEASE OF THE ILIAC BONE	J Ayub Med Coll Abbottabad
		824	M. Rajender; A. Raghu Kanth; A. Vinay Kumar; R. Rao	2015	unrelated data	Rare Mediastinal Hydatid Cyst	The Indian journal of chest diseases & allied sciences
		825	M. Singh; A. Agrawal; S. Chandrakar; G. Singh	2015	unrelated data	A RARE CASE OF HYDATID DISEASE IN THIGH	Journal of Evolution of Medical and Dental Sciences-Jemds
		826	N. B. Scholz; H. Lund; L. Bolund; L. Sunde	2015	unrelated data	Imprinted Genes on Chromosome 6 Are Unlikely to Cause Hydatidiform Mole. A Report of Two Cases	J Reprod Med
		827	N. Eagles; N. J. Sebire; D. Short; P. M. Savage; M. J. Seckl; R. A. Fisher	2015	unrelated data	Risk of recurrent molar pregnancies following complete and partial hydatidiform moles	Hum Reprod
		828	N. Jain; S. Sethi; N. Gupta; V. Goel; S. K. Puri	2015	unrelated data	Comprehensive evaluation of cardiac hydatid using 256 slice dual source CT: One stop shop	Journal of Clinical and Diagnostic Research
		829	N. Verma; S. Babu; P. Agarwal; V. Singh	2015	unrelated data	Primary Renal Hydatid Disease: An Unusual Case Report and Review of Literature	Saudi Journal of Medicine & Medical Sciences
		830	O. Turki; M. Bahloul; K. Chtara; K. Regaieg; S. Haddar; M. Bouaziz	2015	unrelated data	Hydatid cyst of the liver complicated with ischemic stroke: A case report	Pan Afr Med J
		831	P. Savage; I. Kelpanides; M. Tuthill; D. Short; M. J. Seckl	2015	unrelated data	Brain metastases in gestational trophoblast neoplasia: an update on incidence, management and outcome	Gynecol Oncol
		832	R. Costi; C. Castro Ruiz; A. Zarzavadjian le Bian; D. Scerrati; C. Santi; V. Violi	2015	unrelated data	Spleen hydatidosis treated by hemi-splenectomy: A low-morbidity, cost-effective management by a recently improved surgical technique	Int J Surg
		833	R. O. Peker; T. Sabuncu; U. Kumbasar; M. Güvener; M. Demircin; İ. Paşaoğlu	2015	unrelated data	A giant hydatid cyst atypically located in the left ventricle	Turkish Journal of Pediatrics
		834	R. Ouakrim; Z. Amziane; O. Younes; I. Eloukili; M. Kharmaz; M. O. Lamrani; A. Elbardouni; M. Mahfoud; B. M. Saleh	2015	unrelated data	Locally recurrent subcutaneous and muscular hydatid cysts of the leg: an unusual case report	Pan Afr Med J
		835	R. Salehi; R. Parvizi; L. Pourafkari; N. D. Nader	2015	unrelated data	Large isolated hydatid cyst of the interventricular septum	Echo Research and Practice
		836	S. Akbulut; F. Demircan; N. Sogutcu	2015	unrelated data	Hydatid cyst disease of the thyroid gland: Report of two cases	International Surgery
		837	S. Daldoul	2015	unrelated data	Spontaneous cutaneous fistula of hydatid liver cysts]	Ann Dermatol Venereol
		838	S. M. Garg; V. P. Singh; N. Gupta; J. Agarwal; R. Kumar	2015	unrelated data	Multiple lung hydatid cysts and cardiac hydatid cyst: A rare presentation	Bangladesh Journal of Medical Science
		839	S. M. Whitaker; G. A. Pearson; L. A. Joels	2015	unrelated data	Metastatic choriocarcinoma with CNS involvement presenting 13 years after a molar pregnancy	J Obstet Gynaecol
		840	S. Qadri; R. K. Sherwani; M. Ahmed	2015	unrelated data	Isolated cystic echinococcosis of kidney burlesquing as renal cell carcinoma: a diagnostic pitfall	Ann Parasitol
		841	S. Zeren; U. Kesici; S. Kesici	2015	unrelated data	Gluteal hydatid cyst: Report of a case	Acta Medica Iranica
		842	T. Chen; K. Moon; D. E. deMello; I. Feiz-Erfan; N. Theodore; R. D. Bhardwaj	2015	unrelated data	Case report of an epidural cervical <i>Onchocerca lupi</i> infection in a 13-year-old boy	Journal of Neurosurgery-Pediatrics
		843	U. Shakil; A. U. Rehman; R. Shahid	2015	unrelated data	Isolated Cardiac Hydatid Cyst	Jcpsp-Journal of the College of Physicians and Surgeons Pakistan
		844	U. Truong; S. Patel; V. Kheyfets; J. Dunning; B. Fonseca; A. J. Barker; D. Ivy; R. Shandas; K. Hunter	2015	unrelated data	Non-invasive determination by cardiovascular magnetic resonance of right ventricular-vascular coupling in children and adolescents with pulmonary hypertension	J Cardiovasc Magn Reson
		845	Z. DelProposto; M. Rheinboldt	2015	unrelated data	Pearls and pitfalls of early obstetric ultrasound in the acute setting	Emergency Radiology
		846	A. M. Lentzsch; H. Göbel; L. M. Heindl	2016	unrelated data	Primary Orbital Hydatid Cyst	Ophthalmology
		847	A. Singh; R. Sharma; A. Garg; N. C. Nanda; M. Elsayed; A. Taher; S. Bulur	2016	unrelated data	Usefulness of bubble study in echocardiographic diagnosis of contained rupture of hydatid cyst in the right ventricular outflow tract	Echocardiography-a Journal of Cardiovascular Ultrasound and Allied Techniques
		848	B. Sarkari; A. Fatemi Esfedan; A. Moshfe; S. Abdolahi Khabisi; A. Savardashtaki; F. Hosseini; A. Shahbazi	2016	unrelated data	Clinical and molecular evaluation of a case of giant primary splenic hydatid cyst: A case report	Iranian Journal of Parasitology
		849	B. Sarli; M. Ugurlu; A. O. Baktir; A. I. Tekin; A. Tok; B. Yagmur	2016	unrelated data	Lone, Mobile Left Atrial Hydatid Cyst	Texas Heart Institute Journal
		850	F. Revoredo Rego; J. De Vinatea De Cárdenas; G. Reaño Paredes; L. Villanueva Alegre; F. Kometter Barrios; J. Tang Sing; M. Uribe León; L. Italo Aliaga; J. Arenas Gamio	2016	unrelated data	Hydatid cysts in pancreas: laparoscopic approach]	Rev Gastroenterol Peru
		851	G. Aprea; S. Aloia; G. Quarto; E. Furino; M. Amato; T. Bianco; L. Di Domenico; A. Rocca; S. Maurea; L. Sivero	2016	unrelated data	Uncommon primary hydatid cyst occupying the adrenal gland space, treated with laparoscopic surgical approach in an old patient	Open Medicine
		852	G. Rodrigues; R. Prabhu	2016	unrelated data	Primary Subcutaneous Hydatid Cyst of the Thigh: An Unusual Site With a Diagnostic Dilemma	J Cutan Med Surg
		853	G. Salamone; L. Licari; B. Randisi; P. Di Carlo; R. Tutino; N. Falco; G. Augello; C. Raspanti; G. Cocorullo; G. Gulotta	2016	unrelated data	A primary subcutaneous hydatid cyst in the thigh. A case report	Annali Italiani di Chirurgia
		854	H. Aghajani; S. Yazdani; S. K. F. Nia; H. Vahidi; F. Aghajani	2016	unrelated data	Dog footprint in the heart	Journal of Tehran University Heart Center
		855	H. Eken; A. Isik; G. Balci; D. Firat; O. Cimen; M. Soyturk	2016	unrelated data	A Rare Case of Isolated Cystic Hydatid of Thyroid Gland	Medicine
		856	H. H. Garcia; A. G. Lescano; I. Gonzales; J. A. Bustos; E. J. Pretell; J. Horton; H. Saavedra; A. E. Gonzalez; R. H. Gilman; P. Cysticercosis Working Grp	2016	unrelated data	Cysticidal Efficacy of Combined Treatment With Praziquantel and Albendazole for Parenchymal Brain Cysticercosis	Clinical Infectious Diseases
		857	H. Kahlbau; I. Gomes; F. Pinto; J. I. Fragata	2016	unrelated data	Uncommon Multicystic Lesion of the Interventricular Septum in a 7-Year-Old Boy: Unusual Presentation of an Intracardiac Teratoma	Ann Thorac Surg
		858	H. Moravvej; H. R. Haghighatkhah; F. Abdollahimajd; S. Aref	2016	unrelated data	Primary subcutaneous hydatid cyst of the leg: An unusual location and review of the literature	Indian Journal of Dermatology Venereology & Leprology
		859	H. Sajiai; M. Rachidi; S. Aitbatahar; H. Serhane; L. Amro	2016	unrelated data	Pulmonary hydatid cyst: unusual double apical location. About a case]	Pan Afr Med J
		860	H. Souhi; A. Zegmout; H. Janah; H. El Ouazzani; I. A. Rhorfi; A. Abid	2016	unrelated data	A rare cause of posterior mediastinal tumors: mediastinal hydatid cyst]	Pan Afr Med J
		861	I. Alaoui; F. Hjoui; M. Doumbia; S. Aoufi; M. Lyagoubi	2016	unrelated data	Hydatid cyst of the psoas muscle: About a case	Pan Afr Med J
		862	J. Bouihi; H. Moustaide; B. E. Amrani; A. Mimouni	2016	unrelated data	Primary pelvic hydatid cyst: about a case]	Pan Afr Med J
		863	M. Celik; E. Yıldırım; U. C. Yuksel; U. Bozlar; K. Karabacak; G. Erol	2016	unrelated data	The Multimodality Imaging of Primary Cardiac Hydatid Cyst Located in the Right Ventricular Free Wall	Echocardiography
		864	M. Hassan Toufaily; D. J. Roberts; M. N. Westgate; L. B. Holmes	2016	unrelated data	Triploidy variation of phenotype	American Journal of Clinical Pathology
		865	M. Musleh; N. Abuhussein; G. Musleh; P. Waterworth	2016	unrelated data	Innovative use of the octopus stabilizer in the excision of a cardiac hydatid cyst	Journal of Surgical Case Reports
		866	M. Segura-Trepichio; J. M. Montoza-Nuñez; D. Candela-Zaplana; J. Herrero-Santacruz; F. Pla-Mingorance	2016	unrelated data	Primary Sacral Hydatid Cyst Mimicking a Neurogenic Tumor in Chronic Low Back Pain: Case Report and Review of the Literature	Journal of Neurosciences in Rural Practice
		867	N. Ma; B. Litkouhi; C. M. Mannion	2016	unrelated data	FIGO Stage III Metastatic Gestational Choriocarcinoma Developed From an Antecedent Partial Hydatidiform Molar Pregnancy Bearing a Numerical Chromosomal Aberration 68, XX: A Case Report and Literature Review	Int J Gynecol Pathol
		868	N. Nadim	2016	unrelated data	RED HERRING COMPLAINTS IN AN EIGHTEEN YEARS OLD FEMALE WITH A HYDATID CYST OF THE LUNG]	Harefuah
		869	P. A. Bolze; C. Riedl; J. Massardier; J. P. Lotz; B. You; A. M. Schott; T. Hajri; F. Golfier	2016	unrelated data	Mortality rate of gestational trophoblastic neoplasia with a FIGO score of ≥13	Am J Obstet Gynecol
		870	P. Carità; M. Verdecchia; G. Ferro; D. Buccheri; E. Corrado; S. Novo; G. Pontone	2016	unrelated data	Multimodality imaging in cardiac echinococcosis for diagnosis and follow-up of an untreatable cyst	International Journal of Cardiology
		871	S. Akbulut	2016	unrelated data	Incidentally detected hydatid cyst of the adrenal gland: A case report	World Journal of Clinical Cases
		872	S. G. Çalik; M. Çalik; M. Yesildag; H. Esme	2016	unrelated data	Intramuscular Hydatid Cyst: Report of an Unusual Case	Journal of Emergency Medicine Case Reports
		873	S. Rabiou; J. Ghalimi; I. Issoufou; M. Lakranbi; Y. Ouadnouni; M. Smahi	2016	unrelated data	Hydatidosis bone wall chest: About three cases]	Rev Pneumol Clin
		874	S. Rathee; P. Joshi; A. Kelkar; N. Seth	2016	unrelated data	Fetal MRI: A pictorial essay	Indian Journal of Radiology and Imaging
		875	S. Sainulabdeen; R. Thambi; S. Syriac; A. Kumar	2016	unrelated data	An Unusual Combination of Biliary Cystadenoma and Renal Angiomyolipoma- A Case Report	Journal of Clinical and Diagnostic Research
		876	S. Serbest; U. Tiftikci; A. Uludag	2016	unrelated data	Unusual Localization of a Primary Hydatid Cyst: Scaphoid Bone <i>A Case Report</i>	Medicine
		877	S. T. Mon; Y. Li; S. Shepherd; S. Daniel; S. Poonnoose; M. McDonald	2016	unrelated data	Recurrence of chest wall hydatid cyst disease involving the thoracic spine in an Australian patient	J Clin Neurosci
		878	S. Xiao; Q. Mu; Y. Wan; M. Xue	2016	unrelated data	Spontaneous renal hemorrhage caused by invasive mole: a case report	Eur J Gynaecol Oncol
		879	Y. Nhamoucha; O. Alaoui; A. Doumbia; M. Oukhoya; H. Abdellaoui; M. Tazi; L. Chater; K. Atarraf; M. Arroud; A. Afifi	2016	unrelated data	Bone hydatid cyst: A rare localization at the level of the hip bone	Pan Afr Med J
		880	Z. Bozdag; A. Turkoglu; E. E. Yilmaz; M. Gul	2016	unrelated data	A rare reason for acute abdomen: Intraperitoneal liver hydatid cyst rupture	Digestive and Liver Disease
		881	A. Angheben; M. Mariconti; M. Degani; M. Gobbo; L. Palvarini; F. Gobbi; E. Brunetti; F. Tamarozzi	2017	unrelated data	Is there echinococcosis in West Africa? A refugee from Niger with a liver cyst	Parasit Vectors
		882	A. E. Bakkaly; N. Merouane; O. Dalero; H. Oubeja; M. Erraji; F. Ettayebi; H. Zerhouni	2017	unrelated data	Primary hydatid cyst of the pancreas of the child: a case report	Pan Afr Med J
		883	A. J. Fernández-López; M. Candel-Arenas; F. M. González-Valverde; D. Luján-Martínez; E. Medina-Manuel; A. Albarracín Marín-Blázquez	2017	unrelated data	Laparoscopic cleavage in splenic symptomatic cyst]	Cir Cir
		884	A. L. Morassutti; L. N. Rascoe; S. Handali; A. J. Da Silva; P. P. Wilkins; C. Graeff-Teixeira	2017	unrelated data	Cross-reactivity of the 31 kDa antigen of <i>Angiostrongylus cantonensis</i> - Dealing with the immunodiagnosis of meningoencephalitis	Parasitology
		885	A. N. Ghareep; M. Al kuwari; A. Helmy; W. Francis	2017	unrelated data	Asymptomatic isolated hydatid pericardial cyst: Important item in the differential diagnosis list (To be kept in mind)	Egyptian Journal of Radiology and Nuclear Medicine
		886	B. Geramizadeh	2017	unrelated data	Isolated peritoneal, mesenteric, and omental hydatid cyst: A clinicopathologic narrative review	Iranian Journal of Medical Sciences
		887	C. Manterola; T. Otzen	2017	unrelated data	Hepatic Echinococcosis with Thoracic Involvement. Clinical Characteristics of a Prospective Series of Cases	Ann Hepatol
		888	D. Cruzado-Sánchez; S. Salas-Diaz; W. A. Tellez; G. Maquera-Torres; S. Serpa-Frias	2017	unrelated data	Primary orbital cystic tumor: A case of hydatidosis in a child]	Rev Peru Med Exp Salud Publica
		889	D. Jahic; E. Kapur; E. Begic; E. Zerem	2017	unrelated data	Splenic localization of primary hydatid cyst in a 27-year-old sportsman treated by pair technique: Imaging anatomy assessment	Acta Informatica Medica
		890	D. Patrono; F. Tandoi; G. Rizza; G. Catalano; S. Mirabella; P. Celoria; S. Corcione; F. G. De Rosa; M. Salizzoni; R. Romagnoli	2017	unrelated data	Liver transplantation with an uncommon full right hemiliver graft after hydatid cysts resection: Case report and review of the literature	Transpl Infect Dis
		891	E. Cilsal; O. Dilek; C. Yilmaz	2017	unrelated data	Fatal pulmonary embolism in an adolescent case: Cardiac and hepatic hydatic cyst	Turk Gogus Kalp Damar Cerrahisi Dergisi-Turkish Journal of Thoracic and Cardiovascular Surgery
		892	E. Kim; S. W. Choi; D. Min; S. H. Kim; W. I. Yang; J. Y. Moon; J. H. Sung; I. J. Kim; S. W. Lim; D. H. Cha; B. Moon; S. H. Cho; W. J. Kim	2017	unrelated data	A case of a resected benign myxoma-like hemorrhagic cyst, which later recurred as undifferentiated pleomorphic sarcoma in the left atrium	Medicine (Baltimore)
		893	E. Unal; M. Keles; S. Yazgan; M. Karcaaltincaba	2017	unrelated data	A rare retrovesical hydatid cyst and value of transrectal ultrasonography in diagnosis: a case report and review of the literature	Med Ultrason
		894	F. Sabzi; R. Faraji	2017	unrelated data	Ascending aorta Hydatid Cyst presenting as pseudoaneurysm	International Cardiovascular Research Journal
		895	G. Kocabay; S. Yilmazer; Y. Korkmaz; A. Karadeniz; N. E. Duran	2017	unrelated data	Primary cardiac hydatid cyst presenting as noncompaction cardiomyopathy	Echocardiography
		896	H. Jerraya; A. Gaja; M. Khalfallah; C. Dziri	2017	unrelated data	Diaphragmatic hydatid disease: a diagnostic challenge for the radiologist	Tunis Med
		897	H. S. Seth; P. Mishra; J. V. Khandekar; C. Raut; C. K. R. Mohapatra; G. K. K. Ammannaya	2017	unrelated data	A concomitant intramyocardial and pulmonary hydatid cyst: A rare case report	Brazilian Journal of Cardiovascular Surgery
		898	I. Hasanoglu; M. N. Aytekin; Y. Agackiran; M. Ugurlu; R. Guner; N. Tosun	2017	unrelated data	Don't miss it, it might be a hydatid cyst in the gluteus	Trop Doct
		899	I. Issoufou; H. Harmouchi; S. Rabiou; L. Belliraj; F. Z. Ammor; A. S. Diarra; M. Lakranbi; R. Sani; Y. Ouadnouni; M. Smahi	2017	unrelated data	The surgery of diaphragmatic hydatidosis and their complications]	Rev Pneumol Clin
		900	J. Navarrete-Perea; M. Isasa; J. A. Paulo; R. Corral-Corral; J. Flores-Bautista; B. Hernández-Téllez; R. J. Bobes; G. Fragoso; E. Sciutto; X. Soberón; S. P. Gygi; J. P. Laclette	2017	unrelated data	Quantitative multiplexed proteomics of <i>Taenia solium</i> cysts obtained from the skeletal muscle and central nervous system of pigs	Plos Neglected Tropical Diseases
		901	L. Amro; S. E. Fadili; H. Serhane; H. Sajiai; S. A. Batahar	2017	unrelated data	Unusual location of multiple hydatidosis, pancreatic and pelvic: about a case]	Pan Afr Med J
		902	M. Blanco; J. R. Echevarría; M. Fernández-Gutiérrez; G. Laguna	2017	unrelated data	Heart Failure for Superinfected Giant Pericardial Hydatid Cyst	Annals of Thoracic Surgery
		903	M. Ilyas; G. Dev	2017	unrelated data	Isolated pericardial hydatid: A rare presentation of hydatid disease	Egyptian Journal of Radiology and Nuclear Medicine
		904	M. S. Khattak; S. Aamir; Z. Shah	2017	unrelated data	Prevalence of different congenital anomalies in KPK: An ultrasonographic study	Medical Forum Monthly
		905	N. Wadhwa; U. Chauhan; S. Agrawal; N. Nischal; S. K. Puri	2017	unrelated data	Pancreatic head hydatid cyst masquerading cystic pancreatic neoplasm in a young female	Journal of Clinical and Diagnostic Research
		906	O. Tanyeli; Y. Dereli; I. Mercan; N. Gormus; T. Yuksek	2017	unrelated data	New World's old disease: cardiac hydatid disease and surgical principles	Cardiovasc J Afr
		907	O. Toumi; F. Noomen; R. Salem; H. Rabeh; S. B. Jabra; I. Korbi; S. Bannani; M. Nasr; K. Zouari; G. Mondher; A. Hamdi	2017	unrelated data	Intraperitoneal rupture of hydatid cysts	Eur J Trauma Emerg Surg
		908	P. Das; P. Sharma; T. Nakra; S. Ghosh; R. Yadav; B. Gupta; G. Khanna; K. S. Madhusudhan; R. Panwar; M. K. Anoop; R. Kilambi; A. N. Singh; N. R. Dash; S. Pal; S. D. Gupta	2017	unrelated data	Spectrum of hepatobiliary cystic lesions: A 7-year experience at a tertiary care referral center in North India and review of literature	Indian J Pathol Microbiol
		909	P. E. Lada; D. Termengo; G. Cáceres; C. Sanchez Tacone; F. Caballero; P. Sonzini Astudillo	2017	unrelated data	Primary hydatid cyst of the pancreas	Rev Fac Cien Med Univ Nac Cordoba
		910	P. K. Selhi; S. Grover; V. Narang; A. Singh; N. Sood; S. Juneja	2017	unrelated data	Intraoperative diagnosis of hydatid cyst of the ovary masquerading as tumor	Diagn Cytopathol
		911	P. Mardani; M. Y. Karami; K. Jamshidi; N. Zadebagheri; H. Niakan	2017	unrelated data	A primary pleural hydatid cyst in an unusual location	Tanaffos
		912	S. Bacha; S. Habibech; S. Cheikhrouhou; M. Mlika; H. Racil; N. Chaouch; A. Sghaier; F. Mezni; A. Chabbou	2017	unrelated data	An unusual localization of mediastinal hydatid cyst mimicking diaphragmatic tumour	Tunis Med
		913	S. Gurzu; M. A. Beleaua; E. Egyed-Zsigmond; I. Jung	2017	unrelated data	Unusual Location of Hydatid Cysts: Report of Two Cases in the Heart and Hip Joint of Romanian Patients	Korean J Parasitol
		914	T. Canbak; A. Acar; A. E. Kıvanç; F. Başak; F. Kulalı; G. Baş	2017	unrelated data	Sinistral Portal Hypertension Due to Pancreatic Hydatid Cyst	Turkiye Parazitol Derg
		915	T. Kara; R. B. Arpaci; Y. Vayisoglu; E. Serinsöz; D. Gürsoy; A. Özgür; D. Apaydin; C. Özcan	2017	unrelated data	Hydatid Cyst of Parotid Gland: An Unusual Case Diagnosed by Fine Needle Aspiration Biopsy	Turkish Journal of Pathology
		916	Z. H. Zhang; J. Fan; Y. Y. Dang; R. X. Xu; C. S. Shen	2017	unrelated data	Primary intramedullary hydatid cyst: a case report and literature review	European Spine Journal
		917	H. J. Kim; T. S. Yong; M. H. Shin; K. J. Lee; G. M. Park; U. Suvonkulov; D. Kovalenko; H. S. Yu	2017	unrelated data	Practical Algorisms for PCR-RFLP-Based Genotyping of Echinococcus granulosus Sensu Lato	Korean J Parasitol
		918	A. Agnino; A. M. Lanzone; G. Spira; A. Anselmi	2018	unrelated data	Surgical treatment of left ventricular echinococcosis through the HeartPort technique	Interactive Cardiovascular and Thoracic Surgery
		919	A. Bakkali; I. Jaabari; H. Bouhdadi; R. Razine; N. Bennani Mechita; J. El Harrag; A. Belkhadir; C. Benlafqih; M. Laaroussi	2018	unrelated data	Cardiac hydatid cyst about 17 operated cases	Annales de Cardiologie et d'Angeiologie
		920	A. Nosrati; E. Soleymani; L. Davoodi	2018	unrelated data	Ovarian Cancer or Hydatidosis? A Case Report	Iranian Journal of Parasitology
		921	A. Ogrodnik; I. Mukherjee; D. Ranev; K. E. Gibbs	2018	unrelated data	EXTRAHEPATIC PELVIC ECHINOCOCCAL CYSTS MANAGED WITH LAPAROSCOPIC PUNCTURE, ASPIRATION, INJECTION, RE-ASPIRATION (PAIR) AND CYST EXCISION	Gastroenterology
		922	B. Alsaid; M. Alhimyar; F. Rayya	2018	unrelated data	Pancreatic Hydatid Cyst Causing Acute Pancreatitis: A Case Report and Literature Review	Case Reports in Surgery
		923	B. B. Cognato; S. Handali; A. L. Morassutti; A. J. da Silva; C. Graeff-Teixeira	2018	unrelated data	Heterologous expression of three antigenic proteins from Angiostrongylus cantonensis: ES-7, Lec-5, and 14-3-3 in mammalian cells	Mol Biochem Parasitol
		924	B. Kohlmaier; A. Trobisch; K. Pfurtscheller; I. Knez; W. Klepetko; A. Pilhatsch; S. Schweintzger; W. Zenz	2018	unrelated data	Cardiac and Pulmonary Cystic Echinococcosis With Massive Obstruction of the Pulmonary Vessel System in a 16-Year-Old Girl	Pediatr Infect Dis J
		925	B. Uygur; F. E. Ustabasioglu; H. Karakurt; O. Akinci; O. Celik	2018	unrelated data	An unusual cause of chest pain: An isolated huge cardiac hydatid cyst	Journal of Clinical Ultrasound
		926	C. Kosmidis; C. Efthimiadis; G. Anthimidis; K. Vasileiadou; G. Koimtzis; I. Tzeveleki; T. Koletsa; J. Prousalidis; E. Fahantidis; G. Basdanis; A. Michalopoulos; I. Kesisoglou	2018	unrelated data	Management of peritoneal hydatid cysts: A forty-year experience	Heliyon
		927	F. A. Atuk; J. B. M. Basuni	2018	unrelated data	Molar pregnancy with normal viable fetus presenting with severe pre-eclampsia: a case report	J Med Case Rep
		928	F. C. Sarioglu; Y. Pekcevik; H. Sahini; E. Kebapçi; E. E. Pala	2018	unrelated data	Primary paraspinal lumbar hydatid disease: A known diagnosis in an unusual localization	Turkish Journal of Surgery
		929	G. Orhana; M. Bastopcua; B. Aydemirb; M. S. Ersoz	2018	unrelated data	Intracardiac and pulmonary artery hydatidosis causing thromboembolic pulmonary hypertension	European Journal of Cardio-thoracic Surgery
		930	H. S. Toru; E. Aytekin; C. Y. Sanhal; S. Yakut; Z. Çetin; İ. Mendilcioğlu; H. E. Peştereli	2018	unrelated data	We can Diagnose it if we Consider it. Diagnostic Pitfall for Placenta: Placental Mesenchymal Dysplasia	Turk Patoloji Derg
		931	H. Y. S. Ngan; M. J. Seckl; R. S. Berkowitz; Y. Xiang; F. Golfier; P. K. Sekharan; J. R. Lurain; L. Massuger	2018	unrelated data	Update on the diagnosis and management of gestational trophoblastic disease	Int J Gynaecol Obstet
		932	I. Kalogiannidis; K. Kalinderi; M. Kalinderis; D. Miliaras; B. Tarlatzis; A. Athanasiadis	2018	unrelated data	Recurrent complete hydatidiform mole: where we are, is there a safe gestational horizon? Opinion and mini-review	J Assist Reprod Genet
		933	K. Mamatha; M. H. Karigoudar; K. V. Sathyashree; A. R. Konduru; B. R. Yelikar	2018	unrelated data	Isolated Renal Hydatid Disease-A Cytohistological Diagnosis	Journal of Clinical and Diagnostic Research
		934	M. Chauhan; C. Behera; S. Madireddi; S. Mandal; S. K. Khanna	2018	unrelated data	Sudden death due to an invasive mole in a young primigravida: Precipitous presentation masquerading the natural manner	Med Sci Law
		935	M. Chemlali; S. Sghaier; M. Ghalleb; A. Triki; J. Ben Hassouna; K. B. Rahal	2018	unrelated data	A hydatic cyst of the appendix mimicking a uterine lateral mass: A case report	Journal of Medical Case Reports
		936	M. Çetin; K. Karaman; M. Özgökçe; H. Geylan; B. Yildizeli	2018	unrelated data	Hydatid cyst involvement of both pulmonary arteries in a 14-year-old girl	Paediatrics and International Child Health
		937	O. Erdur; B. Colpan; F. Sofuoglu; E. Kibar	2018	unrelated data	Hydatid Cyst of the Parotid Gland: A Rare Location	Journal of Craniofacial Surgery
		938	Q. H. Zhao; J. Luo; Q. Zhang; T. Y. Leng; L. H. Yang	2018	unrelated data	Laparoscopic surgery for primary ovarian and retroperitoneal hydatid disease A case report	Medicine
		939	R. Alatassi; S. Koaban; M. Alshayie; I. Almogbil	2018	unrelated data	Solitary hydatid cyst in the forearm: A case report	International Journal of Surgery Case Reports
		940	R. K. Garg; A. Katyal; S. R. Bishnoi; A. Dahiya	2018	unrelated data	Isolated hydatid cyst of spleen with cystocolic fistula: An unusual case	Tropical Parasitology
		941	R. K. Verma; V. Krishna; N. Kumar; N. Prakash; S. Singh; N. Tripathi	2018	unrelated data	Excision of innumerable hydatid cysts from the myocardium of the left ventricle via the left thoracotomy along with myoplasty on beating heart	Indian Journal of Thoracic and Cardiovascular Surgery
		942	R. S. Yadav; S. Shrestha; S. Sharma; M. Singh; K. D. Bista; N. Ojha	2018	unrelated data	Partial Invasive Mole with Bilateral Torsion of Theca Lutein Cysts	J Nepal Health Res Counc
		943	S. Epcacan; M. G. Ramoglu; F. Ozdemir	2018	unrelated data	Isolated cardiac hydatid cyst mimicking myocardial ischaemia in a female patient	Cardiology in the Young
		944	S. R. V. Subramaniam; S. Chidambaranathan; S. Kumar; P. Raju; J. Sathyanesan; R. Palaniappan	2018	unrelated data	Extrahepatic intraductal biliary cystadenomas: Solving the mystery of Idiopathic biliary obstruction"? A tertiary care institute experience"	International Journal of Hepatobiliary and Pancreatic Diseases
		945	S. Rabiou; M. Lakranbi; Y. Ouadnouni; D. Benajah; M. Smahi	2018	unrelated data	Left localization of biliobronchial fistula: Exceptional complication of hepatic hydatidosis]	Rev Pneumol Clin
		946	V. Wadhawa; J. Shah; C. Doshi; J. Ramani; K. Lakhia; D. Rathod; R. Tavar; J. Kothari	2018	unrelated data	Surgical overview of cardiac echinococcosis: a rare entity	Interact Cardiovasc Thorac Surg
		947	X. B. Pan; Z. X. Wang; M. H. Ma; H. B. Wang; G. F. Gan; H. N. Fan	2018	unrelated data	Clinical case report on treatment of <i>Listeria monocytogenes</i> meningoencephalitis: Intrathecal injection	Clinical Case Reports
		948	Z. A. Oskovi Kaplan; A. L. Şirvan; H. O. Topçu	2018	unrelated data	Invasive molar pregnancy in rudimentary uterine horn	J Exp Ther Oncol
		949	A. A. Mohammed; S. H. Arif	2019	unrelated data	Hydatid cyst of the parietal peritoneum	Journal of Pediatric Surgery Case Reports
		950	A. Akbulut; S. Kalayci; F. N. Aydinbelge; G. Koca; M. Korkmaz	2019	unrelated data	Pneumonectomy-related small omega (ω) sign and increased pulmonary uptake in myocardial perfusion imaging	Journal of Nuclear Cardiology
		951	A. Hermi; H. Ichaoui; R. Yaiche; H. Hedhli; R. Khiari; S. Ghozzi	2019	unrelated data	Multiple unusual urological locations of hydatic cysts including kidney, retrovesical and spermatic cord. A new case report	Urology Case Reports
		952	A. Manuel Vázquez; R. Latorre Fragua; L. Gijón de la Santa; J. M. Ramia	2019	unrelated data	Pelvic hydatidosis: an exceptional location	Rev Esp Enferm Dig
		953	A. Papancea; S. O. Georgescu; D. Vintila; C. U. Lupascu; D. Timofte; V. Fotea; F. Petrariu; B. M. Ciuntu	2019	unrelated data	Percutaneous Aspiration-Injection-Reaspiration of Hepatic Cystic Echinococcosis	Revista De Chimie
		954	B. Hans; K. Gupta; K. Kalra; J. C. Suri	2019	unrelated data	An Unusual Case of Extrapulmonary Hydatid Cyst Masquerading as a Mediastinal Tumor	Cureus Journal of Medical Science
		955	B. Ortiz; C. Hernández; N. C. Barajas	2019	unrelated data	Metastatic angiosarcoma resembles hydatid cyst	Biomedica
		956	B. Ortiz; C. Hernández; N. C. Barajas	2019	unrelated data	A radiological and clinical description of metastatic angiosarcoma simulating a hydatid cyst	Biomedica
		957	B. Rovena; D. Xheladin; C. Etmond	2019	unrelated data	Spontaneous internal biliary fistulas	Onkologia i Radioterapia
		958	C. Aiken	2019	unrelated data	Self assessment questions	Obstetrics, Gynaecology and Reproductive Medicine
		959	C. G. Gauci; C. Ayebazibwe; Z. Nsadha; C. Rutebarika; I. Poudel; K. Sah; D. K. Singh; A. Stent; A. Colston; M. Donadeu; M. W. Lightowlers	2019	unrelated data	Accurate diagnosis of lesions suspected of being caused by Taenia solium in body organs of pigs with naturally acquired porcine cysticercosis	Plos Neglected Tropical Diseases
		960	D. Verri; T. Pasciuto; E. Epstein; R. Fruscio; F. Mascilini; F. Moro; G. Scambia; L. Valentin; A. C. Testa	2019	unrelated data	GestaTIonal TrophoblAstic NeoplasIa Ultrasound assessMent: TITANIUM study	Int J Gynecol Cancer
		961	G. F. Gankpé; G. J. Ndekha; N. Okacha; K. Chakour; M. E. F. Chaoui; M. Benzagmout	2019	unrelated data	Intracranial ependymal cyst with unusual presentation: Case report and review of literature	Interdisciplinary Neurosurgery: Advanced Techniques and Case Management
		962	K. E. Erdogan; E. Uguz; M. Hidiroglu; E. Erkiliç; M. C. Güney; E. Sener	2019	unrelated data	Surgical treatment of hydatid cyst infiltrating into myocardium and causing mitral valve regurgitation	Turk Gogus Kalp Damar Cerrahisi Dergisi-Turkish Journal of Thoracic and Cardiovascular Surgery
		963	L. Gomez-Puerta; A. Vargas-Calla; Y. Castillo; M. T. Lopez-Urbina; P. Dorny; H. H. Garcia; A. E. Gonzalez; S. E. O'Neal; P. Cysticercosis Working Grp	2019	unrelated data	Evaluation of cross-reactivity to <i>Taenia hydatigena</i> and <i>Echinococcus granulosus</i> in the enzyme-linked immunoelectrotransfer blot assay for the diagnosis of porcine cysticercosis	Parasites & Vectors
		964	M. Chihi; R. Jabbarli; O. Gembruch; S. Teuber-Hanselmann; M. Darkwah Oppong; D. Pierscianek; A. Radbruch; M. Glas; M. Stettner; U. Sure	2019	unrelated data	A rare case of a completely thrombosed bilobed giant intracranial aneurysm of the anterior cerebral artery with spontaneous parent vessel thrombosis: case report	BMC Neurol
		965	M. Eshraghi; L. Shahmoradi; M. Ghoddoosi; S. J. A. Sadati	2019	unrelated data	Diagnosis of Primary Hydatid Cyst of Thyroid Gland: A Case Report	Biomolecular Concepts
		966	M. F. Gökmen; S. Beton; C. Meço	2019	unrelated data	Endonasal Endoscopic Management of Pterigopalatine Fossa Hydatid Cyst	J Craniofac Surg
		967	M. M. Frijstein; C. A. R. Lok; J. Coulter; N. E. van Trommel; M. J. Ten Kate-Booij; F. Golfier; M. J. Seckl; L. Massuger	2019	unrelated data	Is there uniformity in definitions and treatment of gestational trophoblastic disease in Europe?	Int J Gynecol Cancer
		968	M. P. Singh; A. Tandon; T. Huda	2019	unrelated data	Isolated primary hydatid disease of the breast masquerading a breast tumor: report of a case and review of the literature	Journal of Parasitic Diseases
		969	O. Toumi; H. Ammar; R. Gupta; S. Ben Jabra; B. Hamida; F. Noomen; K. Zouari; M. Golli	2019	unrelated data	Management of liver hydatid cyst with cystobiliary communication and acute cholangitis: a 27-year experience	Eur J Trauma Emerg Surg
		970	P. Ramteke; R. H. Phulware; T. Shende; B. Sahoo; A. Barwad	2019	unrelated data	Hydatid cyst of femur, radiologically mimicking a sarcoma	Diagn Cytopathol
		971	S. A. Butt; L. Kelstrup; M. Lidang; M. Bertelsen; K. Ejrnæs; L. Sunde; T. L. Perin	2019	unrelated data	Recurrent diploid biparental mole]	Ugeskr Laeger
		972	S. Acharya; B. Ghimire; N. Khanal	2019	unrelated data	Spontaneous rupture of isolated splenic hydatid cyst without acute abdomen: A case report	Clinical Case Reports
		973	S. Jain; S. Khanduri; U. F. Sagar; P. Yadav; M. Husain; T. Imam	2019	unrelated data	Abdominal Hydatidosis: Unusual and Usual Locations in a North Indian Population	Cureus Journal of Medical Science
		974	S. M. Ali; P. S. Reddy; S. Venugopal; M. Chhabra; A. Mahadevan	2019	unrelated data	Cerebral Coenurosis Masquerading as Malignancy: A Rare Case Report from India	Journal of Neurosciences in Rural Practice
		975	S. M. M. Al-Hakkak; A. N. Abed; A. K. Janabi; M. K. Ali; A. A. Naema; A. B. Mahdi	2019	unrelated data	Acute common iliac arterial occlusion caused by ruptured primary cardiac hydrated cyst -A case report	Annals of Medicine and Surgery
		976	S. Sharma; K. Mehmood	2019	unrelated data	Fistulization of Peritoneal Hydatid Cyst to the Gastrointestinal Tract: An Unusual Cause of Subacute Intestinal Obstruction	Cureus Journal of Medical Science
		977	T. Zhang; X. Zeng; H. Xu; L. Gao; L. Xiong; R. An; Y. Xue	2019	unrelated data	Clinical characteristics and outcomes of extrauterine epithelioid trophoblastic tumors	Arch Gynecol Obstet
		978	V. Marcos-Garcés; E. Santas; M. Pellicer; R. Ruiz-Granell; F. J. Chorro	2019	unrelated data	Unusual Hydatid Cyst-Like Images Caused by Staphylococcus Lugdunensis Infective Endocarditis	Heart Lung and Circulation
		979	Y. Gupta; M. Priyadarshi	2019	unrelated data	Perioperative management of intramyocardial hydatid cyst with off-pump technique	Annals of Cardiac Anaesthesia
		980	Y. Li; H. Wang; D. Han; Z. Wang; L. Zhang; S. Yang; Q. Wang; H. Wen; H. Fan	2019	unrelated data	Acute symptomatic seizure due to tacrolimus-related encephalopathy after liver transplantation: two case reports	J Int Med Res
		981	H. J. Kim; S. A. Kang; T. S. Yong; M. H. Shin; K. J. Lee; G. M. Park; U. Suvonkulov; H. S. Yu	2019	unrelated data	Therapeutic effects of <i>Echinococcus granulosus</i> cystic fluid on allergic airway inflammation	Experimental Parasitology
		982	A. F. González Alvarez; J. C. Liberatoscioli; T. Moliné; J. C. Morales; J. Docampo	2020	unrelated data	Giant unilocular and vesicular neurocysticercosis: unusual presentation	Acta Neurol Belg
		983	A. Hamza; A. Krasniqi; F. Sada; V. Zejnullahu; B. Bicaj	2020	unrelated data	ERCP treatment of obstructive jaundice caused by hydatid cyst in extrahepatic ducts 13 years after liver hydatid endocystectomy. A case report	International Journal of Surgery Case Reports
		984	A. Kaskar; V. Shetty; D. Shetty	2020	unrelated data	Chronic pulmonary thromboembolism due to intracardiac and pulmonary hydatidosis	Asian Cardiovascular & Thoracic Annals
		985	A. Kumar; P. Ballal; A. C. Nagamani; S. A. Sheriff	2020	unrelated data	Surgical excision of an epicardial ventricular hydatid cyst	Asian Cardiovasc Thorac Ann
		986	A. Nečasová; J. Lorenzová; L. Stehlík; P. Proks; Z. Filipejová; A. Nečas	2020	unrelated data	Clinical and laboratory outcome after surgical treatment of single congenital extrahepatic portosystemic shunt using ameroid constrictor in 25 dogs	Acta Veterinaria Brno
		987	A. Vasilescu; E. Tarcoveanu; F. Crumpei; M. Blaj; V. Bejan; C. Bradea	2020	unrelated data	Laparoscopic Approach of Primary Hydatid Cyst of the Pancreas - Case Report and Literature Review	Chirurgia
		988	A. Yasen; B. Ran; T. M. Jiang; Y. Maimaitinijiati; R. Q. Zhang; Q. Guo; Y. M. Shao; T. Aji; H. Wen	2020	unrelated data	Liver metastasis and local recurrence of meningeal hemangiopericytoma: a case report	Translational Cancer Research
		989	B. El Boussaadani; H. Regragui; H. Bouhdadi; H. Wazaren; I. Ajhoun; M. Laaroussi; M. Cherti	2020	unrelated data	Primary cardiac hydatid cyst presenting with massive pericardial effusion: a case report	Egyptian Heart Journal
		990	B. Ewnte	2020	unrelated data	Hydatid cyst of the foot: A case report	Journal of Medical Case Reports
		991	C. El Hadj Sidi; I. Mgarrech; F. Alimi; A. Tarmiz	2020	unrelated data	Four pathways for hydatid pulmonary embolism	Journal of Cardiac Surgery
		992	C. Savu; A. Melinte; V. Grigorie; L. Iliescu; C. Diaconu; M. Dimitriu; B. Socea; O. Stiru; V. Varlas; C. Savu; I. Balescu; N. Bacalbasa	2020	unrelated data	Primary Pleural Hydatidosis-A Rare Occurrence: A Case Report and Literature Review	Medicina (Kaunas)
		993	E. H. Kabiri; M. E. Hammoumi; M. Bhairis; M. Oukabli	2020	unrelated data	Mediastinal calcified hydatid cyst	Acta Chir Belg
		994	F. F. Ibrahim; D. Rubay; S. Yi; Z. Barqawi; A. N. Abed	2020	unrelated data	Surgical Management of Cardiac Hydatid Cyst and the Residual Intramural Ectocyst	Cureus Journal of Medical Science
		995	F. Samiee-Rad; A. Emami	2020	unrelated data	An Iranian man with increased thigh mass due to a hydatid cyst	Gms Hygiene and Infection Control
		996	F. Vakilian; A. Kamali; A. Azari; H. Poorzand; A. Kamali; S. V. A. Roodi	2020	unrelated data	Isolated cardiac hydatid cyst presented as myopericarditis: A case report	Journal of Cardiovascular and Thoracic Research
		997	G. De Matteis; L. Arcari; M. Mustilli; P. Fina; A. Stingone; P. Preziosi; G. Ferraiuolo	2020	unrelated data	Multimodality imaging for diagnosis and characterization of a cardiac hydatid cyst	Journal of Cardiovascular Echography
		998	G. Godazandeh; F. Mokhtari-Esbuie; S. Azooji	2020	unrelated data	Primary thoracic wall hydatid cyst extended to the abdominal wall: A case report	Iranian Journal of Medical Sciences
		999	H. El Farhaoui; A. El Houmaidi; T. Mhanna; M. Aynaou; A. Jdaini; A. Barki	2020	unrelated data	Giant hydatid cyst of the right kidney discovered in a subicterus table	Urology Case Reports
		1000	H. M. Elsheikha; C. M. Marra; X. Q. Zhu	2020	unrelated data	Epidemiology, pathophysiology, diagnosis, and management of cerebral toxoplasmosis	Clinical Microbiology Reviews
		1001	H. Ogul; S. Topcu; Y. Aydin; A. B. Ulas; M. Kantarci; A. Eroglu	2020	unrelated data	An Unusual Cause of Pulmonary Arterial Hypertension: Hydatid Cyst	Annals of Thoracic Surgery
		1002	J. Mladenovic; N. Videnovic; K. Mladenovic; S. Mladenovic; R. Mladenovic	2020	unrelated data	Primary hydatid disease of the transverse abdominal muscle A case report	Annali italiani di chirurgia
		1003	K. El Moussaoui; A. Lakhdar; A. Baidada; A. Kherbach	2020	unrelated data	Hydatid cyst of the breast: case report	International Journal of Surgery Case Reports
		1004	K. Kulanthaivelu; M. D. Bhat; C. Prasad; D. Srinivas; R. Mhatre; B. N. Nandeesh	2020	unrelated data	Brain MRI Findings in Coenurosis: A Helminth Infection	Journal of Neuroimaging
		1005	K. M. Abdalla; A. H. Al Sharie; A. L. b. YO; M. N. Daoud; A. J. Aleshawi; K. I. Gharaibeh	2020	unrelated data	Ischio-anal fossa hydatid cyst	Int J Infect Dis
		1006	K. Parastouei; F. Solaymani-Mohammadi; M. R. Shiri-Shahsavar; R. Chahardoli; A. M. Nasl-Khameneh; M. B. Zarandi; S. Ghotloo; A. A. Saboor-Yaraghi	2020	unrelated data	The effect of calcitriol and all-trans retinoic acid on T-bet, IFN-γ, GATA3 and IL-4 genes expression in experimental autoimmune encephalomyelitis	Apmis
		1007	M. A. Mesrati; Y. Mahjoub; N. Ben Abdejlil; M. Boussaid; M. Belhaj; H. Limem; A. Chadly; A. Zakhama; A. Aissaoui	2020	unrelated data	Sudden death related to unrecognized cardiac hydatid cyst	F1000Research
		1008	M. Ay; H. Ogul; M. Kantarci	2020	unrelated data	Unusual Mimicker of Left Ventricular Aneurysm in Contrast Enhanced CT Imaging; Calcified Hydatid Cyst	Archivos de Bronconeumologia
		1009	M. Bin Saeedan; I. M. Aljohani; K. A. Alghofaily; S. Loutfi; S. Ghosh	2020	unrelated data	Thoracic hydatid disease: A radiologic review of unusual cases	World Journal of Clinical Cases
		1010	M. H. Chaing; C. W. Chen; C. H. Lu	2020	unrelated data	Successful Treatment of Bronchobiliary Fistula After Living Donor Liver Transplantation: A Case Report	Transplant Proc
		1011	M. Jamli; T. Cherif; N. Ajmi; T. Besbes; I. Mgarrech; S. Jerbi; C. Kortas; A. Tarmiz	2020	unrelated data	Surgical Management and Outcomes of Cardiac and Great Vessels Echinococcosis: A 16-Year Experience	Ann Thorac Surg
		1012	M. M. Abdelmaksoud; A. Jamjoom; M. Hafez	2020	unrelated data	Simultaneous Huge Splenic and Mesenteric Hydatid Cyst	Case Reports in Surgery
		1013	M. M. Gopivallabha; A. K. Singh; A. K. Pasarad; P. Parashuraman; A. K. Govindareddy	2020	unrelated data	Primary Mediastinal Hydatid Cyst Causing Diaphragmatic Palsy	Braz J Cardiovasc Surg
		1014	M. Murawski; M. Scheer; I. Leuschner; J. Stefanowicz; J. Bonar; B. Dembowska-Bagińska; P. Kaliciński; E. Koscielniak; P. Czauderna; J. Fuchs	2020	unrelated data	Undifferentiated sarcoma of the liver: Multicenter international experience of the Cooperative Soft-Tissue Sarcoma Group and Polish Paediatric Solid Tumor Group	Pediatr Blood Cancer
		1015	M. R. Sonsoz; S. C. Gunes	2020	unrelated data	An intra-cardiac mass in a patient with Behcet's disease: Cardiac hydatid cyst	Echocardiography-a Journal of Cardiovascular Ultrasound and Allied Techniques
		1016	M. S. El-Sherbini; A. B. Yousif; S. A. Ismail; A. M. Abdetraouf; I. R. Abdel-Shafi	2020	unrelated data	Anatomical patterns of intrahepatic cystic echinococcosis in reference to serological and clinical findings	Parasitologists United Journal
		1017	N. Kankilic; M. S. Aydin; T. Günendi; M. Göz	2020	unrelated data	Unusual Hydatid Cysts: Cardiac and Pelvic-filo femoral Hydatid Cyst Case Reports and Literature Review	Brazilian Journal of Cardiovascular Surgery
		1018	R. A. R. Al Gunaid; W. A. Thabet	2020	unrelated data	Hydatid Cyst of the Thyroid Gland: A Case Report	Journal of Clinical and Diagnostic Research
		1019	S. Azad; N. Dutta; K. Roy Chowdhuri; T. R. Ramman; N. Chandra; S. Radhakrishnan; K. S. Iyer	2020	unrelated data	Atypical Left Ventricular Myxoma: Unusual Echocardiographic and Histopathological Features	World Journal for Pediatric and Congenital Heart Surgery
		1020	S. Destek; K. C. Değer	2020	unrelated data	Pancreatic cystic echinococcosis causing acute pancreatitis	Ulus Travma Acil Cerrahi Derg
		1021	S. P. Meena; R. Raj; A. Puranik; P. V. Kompally	2020	unrelated data	Primary echinococcal cyst in Trapezius muscle: An unusual intermuscular hydatidosis and review of literature	Journal of Family Medicine and Primary Care
		1022	S. Singh; G. Kalra; V. Gupta; S. Gupta	2020	unrelated data	Primary Giant Hydatid Cyst of Lumbar Paraspinal Muscles	World Neurosurg
		1023	S. Termos; F. Othman; A. Aljewaied; A. M. Alkhalil; M. Alhunaidi; S. M. Parayil; F. Alabdulghani	2020	unrelated data	Symptomatic Giant Primary Nonparasitic Splenic Cyst Treated with Laparoscopic Decapsulation: A Case Report and Literature Review	Am J Case Rep
		1024	S. Zouari; C. Marouene; H. Bibani; A. Saadi; A. Sellami; L. H. Kacem; A. Blel; A. Bouzouita; A. Derouiche; R. Ben Slama; S. Rammeh; H. Ayed; M. Chebil	2020	unrelated data	Primary Hydatid Cyst of the adrenal gland: A case report and a review of the literature	International Journal of Surgery Case Reports
		1025	T. K. Korenaga; K. S. Tewari	2020	unrelated data	Gynecologic cancer in pregnancy	Gynecol Oncol
		1026	V. S. D. Campos; K. C. Calaza; D. Adesse	2020	unrelated data	Implications of TORCH Diseases in Retinal Development—Special Focus on Congenital Toxoplasmosis	Frontiers in Cellular and Infection Microbiology
		1027	V. Schwarze; C. Marschner; G. Negrão De Figueiredo; J. Rübenthaler; D. A. Clevert	2020	unrelated data	Single-Center Study: Evaluating the Diagnostic Performance and Safety of Contrast-Enhanced Ultrasound (CEUS) in Pregnant Women to Assess Hepatic Lesions	Ultraschall in der Medizin
		1028	W. Rebai; A. Ben Mahmoud; Y. Ouadi; A. Haddad; S. Atri; M. Kacem	2020	unrelated data	Unusual location and complication of a cystic lymphangioma: A case report	Annals of Medicine and Surgery
		1029	Z. H. Li; J. Tan; X. B. Liu; W. J. Zhang; Q. G. Meng; M. Zhou; N. Lin; F. Cao; J. Lu; J. Liu; L. X. Yin	2020	unrelated data	Tibetan patients with hepatic hydatidosis can tolerate hypoxic environment without incident increase of pulmonary hypertension: an echocardiography study	International Journal of Cardiovascular Imaging
		1030	A. Al-Dairy; R. A. Kasem	2021	unrelated data	Surgical excision of a cardiac hydatid cyst from the right ventricle in a child	Clinical Case Reports
		1031	A. B. Ulas; H. Ogul; Y. Aydin; A. Eroglu	2021	unrelated data	Primary Axillary Hydatid Cyst: A Rare Location	Cirugia Espanola
		1032	A. Dind; J. A. Harmer; P. S. Hansen; B. Harris	2021	unrelated data	Extensive pulmonary artery embolisation caused by cardiac hydatid cyst rupture	BMJ Case Rep
		1033	A. Hentati; A. Ben Ayed; W. Abid; Z. Chaari; A. Ben Ayed; I. Frikha	2021	unrelated data	Chest wall hydatid cyst: an unusual localization	European Respiratory Journal
		1034	A. Mejri; K. Arfaoui; M. F. Ayadi; B. Aloui; J. Yaakoubi	2021	unrelated data	Primitive isolated hydatid cyst of the spleen: total splenectomy versus spleen saving surgical modalities	BMC Surg
		1035	A. Mrzljak; E. Lovric; S. Jadrijevic; J. Popic; J. Pavicic-Saric; T. Vilibic-Cavlek	2021	unrelated data	Liver graft harbouring hydatid disease: how far can we extend our donor pool?	Parasitology Research
		1036	A. Taşdemir; A. Tuncay; H. Karaman; O. Canoz; R. Aşık; R. Özmen; D. Elcik	2021	unrelated data	Cardiac masses: Pathological and surgical features — a multicenter study	Brazilian Journal of Cardiovascular Surgery
		1037	B. Mladenov; E. Dorosiev	2021	unrelated data	Primary Renal Echinococcosis – a Rare Location of Hydatid Disease	Folia Medica
		1038	B. Zhang; L. Zhang; H. L. Zhou; J. W. Tian; J. P. Wang	2021	unrelated data	Progressive compressive myelopathy induced by a rare primary isolated thoracic vertebral hydatid cyst A case report	Medicine
		1039	C. de Gregorio; G. Ferrazzo; F. Ceresa; B. F. De Donno; F. Patanè	2021	unrelated data	Dynamic right ventricular outflow tract obstruction by cardiac hydatic cysts: A multimodality imaging study	J Clin Ultrasound
		1040	C. Manterola; N. Claros	2021	unrelated data	Splenic hydatidosis. Results of a series of consecutive cases undergoing surgery	Revista Chilena De Infectologia
		1041	D. Chatzifotiou; C. Wolf; A. Baibakovs; H. Werthebach; B. Lupascu; M. Schnell	2021	unrelated data	Total Splenectomy or a Giant solated Splenic Hydatid Cyst Compressing the Abdominal Viscera: A Case Report	American Journal of Case Reports
		1042	D. N. Lal; G. Roza; T. A. Damron	2021	unrelated data	Total Femoral Replacement for Complicated Echinococcus Infection: Sixteen-Year Follow-up	JBJS Case Connect
		1043	E. H. Kabiri; M. El Hammoumi; M. Bhairis; F. El Oueriachi; M. Amraoui	2021	unrelated data	Single-Stage Transthoracic Surgery of Right Pulmonary and Hepatic Hydatid Cysts: A Retrospective Study of Fourteen Patients	Surg Infect (Larchmt)
		1044	F. D. Lobo; K. B. Vatsala; A. S. Deepa Adiga; S. Rai	2021	unrelated data	Cysts that still persist: A case series of cysticercosis on histopathological evaluation	Turk Patoloji Dergisi
		1045	F. Ennaceur; D. Toumi; F. Jaouad; A. Mabrouk; A. Hajji; M. Gara; A. Chamakh; I. Zouari; M. Maatouk; S. Daldoul; S. Sayari; K. Haouet; Y. Ben Safta; R. Faleh; M. Ben Moussa	2021	unrelated data	Primary Echinococcus Hydatid Cyst of the Uterus: An Unusual Location	Case Reports in Surgery
		1046	H. Bouchaala; I. Mejdoub; M. A. Mseddi; O. Kammoun; N. Rebai; M. H. Slimen	2021	unrelated data	Giant primary hydatid cyst of the adrenal gland: A rare case report	Urology Case Reports
		1047	H. Lahdhili; M. Lajmi; H. Messaoudi; W. Ragmoun; S. Chenik	2021	unrelated data	One-stage surgery for both hepatic and left ventricular hydatid cysts using transthoracic route	Clinical Case Reports
		1048	H. Y. S. Ngan; M. J. Seckl; R. S. Berkowitz; Y. Xiang; F. Golfier; P. K. Sekharan; J. R. Lurain; L. Massuger	2021	unrelated data	Diagnosis and management of gestational trophoblastic disease: 2021 update	Int J Gynaecol Obstet
		1049	H. Yamamoto; A. Yokota; N. Suzuki; M. Tachibana; Y. Tsutsumi	2021	unrelated data	Gastric perforation caused by secondary systemic amyloidosis	Clinical Case Reports
		1050	I. Ben Mrad; Z. Oumaya; K. Mzoughi; S. Kamoun; B. Besbes; A. Jemel; F. B. Moussa; S. Fennira; I. Zairi; S. Kraiem	2021	unrelated data	Both mediastinal and pericardial hydatidosis revealed by ST elevation acute coronary syndrome	IDCases
		1051	I. E. Ozsoy; M. A. Tezcan	2021	unrelated data	Unusual location of the hydatid cyst: Coexistence of serratus anterior muscle and lung	Kuwait Medical Journal
		1052	I. Loukil; A. Zouari	2021	unrelated data	Hydatid cyst of the uterus: A rare localization	Pan Afr Med J
		1053	J. Rhissassi; H. Bouhdadi; H. Wazaren; W. El aamadi; M. Bouchikh; M. Laaroussi	2021	unrelated data	Incidental finding of multiple pulmonary and cardiac hydatid cysts	Annales de Cardiologie et d'Angeiologie
		1054	K. Amita; T. Rajini; M. Sanjay; M. G. Abhishek; K. Prashantha	2021	unrelated data	Intramuscular hydatid cyst of thigh masquerading as a soft tissue tumour diagnosed by fine needle aspiration cytology	Cell Pathology
		1055	L. Eiriksson; E. Dean; A. Sebastianelli; S. Salvador; R. Comeau; J. H. Jang; G. Bouchard-Fortier; R. Osborne; P. Sauthier	2021	unrelated data	Guideline No. 408: Management of Gestational Trophoblastic Diseases	J Obstet Gynaecol Can
		1056	L. Kumar; H. Balaganesan; S. Ballari; P. Varwatte; M. Jain	2021	unrelated data	Splenic Hydatid Cyst-A Case Report	Journal of Clinical and Diagnostic Research
		1057	L. Moshref; H. Malaekah	2021	unrelated data	A rare presentation of hydatid cyst in abdominal wall: case report	Pan Afr Med J
		1058	M. Abdennadher; M. Hadj Dahmane; I. Bouassida; H. Zribi; S. Zairi; I. Sahnoun; M. Mlika; S. Ouerghi; A. Marghli	2021	unrelated data	Primary benign schwannoma of the pleura: Report of 2 cases]	Rev Mal Respir
		1059	M. Aghajanzadeh; M. T. Ashoobi; H. Hemmati; P. Samidoust; M. S. E. Delshad; Y. Pourahmadi	2021	unrelated data	Intrabiliary and abdominal rupture of hepatic hydatid cyst leading to biliary obstruction, cholangitis, pancreatitis, peritonitis and septicemia: a case report	Journal of Medical Case Reports
		1060	M. G. Efanov; N. I. Pronina; R. B. Alikhanov; O. V. Melekhina; Y. V. Kulezneva; I. V. Kazakov; A. N. Vankovich; A. A. Koroleva; D. E. Kovalenko; N. D. Kulikova; A. M. Petrin; V. V. Tsvirkun	2021	unrelated data	Laparoscopic and open operations in the treatment of hepatic echinococcosis. Analysis of short- And long-term results	Annals of HPB Surgery
		1061	M. Iken; A. Lamkhantar; M. Boussaidane; H. Naoui; B. Lmimouni; M. Boussouga	2021	unrelated data	Multiple pelvic and thigh hydatid cyst: a case report	Ann Parasitol
		1062	M. Samsami; S. Qaderi; J. Z. Bagherpour; D. E. Lucero-Prisno	2021	unrelated data	A case report of primary isolated extrahepatic hydatid cyst of the soft tissues of the breast and thigh	International Journal of Surgery Case Reports
		1063	M. T. Kafadar	2021	unrelated data	Primary Hydatid Cyst of the Left-Sided Colon Presenting with Lower Gastrointestinal Bleeding; an Extremely Rare Location of Extrahepatic Hydatid Disease	Nigerian Journal of Clinical Practice
		1064	N. Baruah; P. P. Saikia; M. Nath	2021	unrelated data	Off-pump excision of ventricular myocardial hydatid cyst: a case report and review of literature	Indian Journal of Thoracic and Cardiovascular Surgery
		1065	N. Boughaba; M. S. B. Constantine	2021	unrelated data	Pancreatic hydatid cyst in children diagnosis and surgical management	Journal of Pediatric Surgery Case Reports
		1066	N. F. de Lima; G. D. Picanço; D. G. R. Valencia; E. O. L. Villegas; M. D. E. Mellado; J. R. Ambrosio; M. C. Vinaud	2021	unrelated data	Alterations in<i> Taenia</i><i> crassiceps</i> cysticerci cytoskeleton induced by nitazoxanide and flubendazole	Acta Tropica
		1067	N. Goel	2021	unrelated data	Primary retroperitoneal hydatid cyst masquerading as malignancy	Saudi J Kidney Dis Transpl
		1068	N. Gonder; I. H. Demir; V. Kılıncoglu	2021	unrelated data	The effectiveness of combined surgery and chemotherapy in primary hydatid cyst of thigh muscles, a rare localization and its management	Journal of Infection and Chemotherapy
		1069	N. Kechiche; D. Makhlouf; R. Lamiri; A. Zouaoui; L. Sahnoun; M. Mekki; M. Belguith; A. Nouri	2021	unrelated data	Peritoneal Hydatid Cysts in Children: A Case Series of Rare Echinococcosis Localization	Iran J Med Sci
		1070	N. Kreshchenko; N. Terenina; A. Ermakov	2021	unrelated data	Serotonin signalling in flatworms: An immunocytochemical localisation of 5-HT7 type of serotonin receptors in opisthorchis felineus and hymenolepis diminuta	Biomolecules
		1071	O. Akhan; O. Yildiz; E. Unal; T. T. Ciftci; D. Akinci	2021	unrelated data	Percutaneous Treatment of Bone Hydatid Cyst	Cardiovasc Intervent Radiol
		1072	P. Basnet; S. Chapagain; R. Neupane; A. Thapa	2021	unrelated data	Rare Encounter of Renal Hydatid Cyst: A Case Report	Journal of Nepal Medical Association
		1073	R. A. Khasawneh; Z. M. Mohaidat; R. A. Khasawneh; S. B. Zoghoul; Y. M. Henawi	2021	unrelated data	Unusual intramuscular locations as a first presentation of hydatid cyst disease in children: a report of two cases	BMC Pediatr
		1074	R. Kori; S. K. Jain; R. N. Khan	2021	unrelated data	Rare presentation of isolated hydatid disease of the breast	BMJ Case Rep
		1075	R. Mejri; C. Kays; B. Mokhtar; S. Ben Rhouma; Y. Nouira	2021	unrelated data	Double retroperitoneal hydatid localization: About a case report	Urology Case Reports
		1076	R. Yimamu; L. Qing-Qing; Z. Wei-Min	2021	unrelated data	Primary pericardial hydatid cyst in an asymptomatic butcher	Cardiol Young
		1077	S. Ben Abderrahim; E. Turki; B. Gammoudi; I. Kort; I. Hmila	2021	unrelated data	Sudden Death Due to Ruptured Cardiac Hydatid Cyst of the Right Ventricle	Am J Forensic Med Pathol
		1078	S. C. Suresh; N. N. Swamy; P. A. Shah; R. Babu	2021	unrelated data	Synchronous association of hepatocellular carcinoma and cystic echinococcosis with unusual pathology: Report on diagnostic and pathological variability	BMJ Case Rep
		1079	S. F. Ngu; H. Y. S. Ngan	2021	unrelated data	Surgery including fertility-sparing treatment of GTD	Best Pract Res Clin Obstet Gynaecol
		1080	S. Govindaraj; V. Bhadra; C. Prakash; S. Govindaraj	2021	unrelated data	Unusual case of disappearing hepatic hydatid cyst: COVID-19 times	BMJ Case Rep
		1081	S. K. Jain; V. K. Jha; G. K. Mani	2021	unrelated data	Concurrent intrapericardial-pulmonary hydatidosis: an unusual multisystem echinococcosis	Indian Journal of Thoracic and Cardiovascular Surgery
		1082	S. Kuci; A. Ibrahimi; S. Memeti; S. Llazo; E. Bejko; K. Krakulli; E. Prifti	2021	unrelated data	Perioperative evaluation of heart echinococcus cyst in a 14-year-old child	Open Access Macedonian Journal of Medical Sciences
		1083	S. Soni; P. Pareek; S. Narayan; V. Varshney	2021	unrelated data	Mucinous cystic neoplasm of the liver (MCN-L): a rare presentation and review of the literature	Medicine and Pharmacy Reports
		1084	T. J. Zhang; Z. Shen; M. Li; J. Zhu; Y. B. Li; W. Wei; H. C. Zhou; W. D. Zhao; D. B. Wu; Y. Zhou	2021	unrelated data	Emergency craniotomy in patient with intracranial metastatic choriocarcinoma: a case report	J Int Med Res
		1085	T. Nakra; S. H. Chandrashekhara; P. Rajashekar; R. Ray; S. Arava	2021	unrelated data	Intracardiac Teratoma in a Child: A Rare Site of a Common Tumor	Journal of Pediatric Hematology Oncology
		1086	T. R. Glowka; C. Karlstetter; T. J. Weismüller; T. O. Vilz; C. P. Strassburg; J. C. Kalff; S. Manekeller	2021	unrelated data	Intensified endoscopic evaluation for Biliary complications after orthotopic liver transplantation	Annals of Transplantation
		1087	T. R. Velho; J. M. Gonçalves; R. M. Pereira; R. M. da Cruz; N. C. Guerra; R. Ferreira; Â. Nobre	2021	unrelated data	Primary cardiac hydatic cyst with multiple locations: an unusual case of chest pain	Gen Thorac Cardiovasc Surg
		1088	V. A. Capozzi; D. Butera; G. Armano; L. Monfardini; M. Gaiano; G. Gambino; G. Sozzi; C. Merisio; R. Berretta	2021	unrelated data	Obstetrics outcomes after complete and partial molar pregnancy: Review of the literature and meta-analysis	Eur J Obstet Gynecol Reprod Biol
		1089	V. Marwah; S. Kedia; P. Mittal; S. Dutta; R. Shriya	2021	unrelated data	Laparoscopic Salpingo-oophorectomy for Left-sided Primary Ovarian Hydatid Cyst	Journal of Minimally Invasive Gynecology
		1090	X. J. Wang	2021	unrelated data	Intraparenchymal hemorrhage after surgical decompression of an epencephalon arachnoid cyst: A case report	World Journal of Clinical Cases
		1091	Z. Marjanovic; A. Slavkovic; I. Djordjevic	2021	unrelated data	Advanced Form of Hepatopulmonary Hydatidosis in a Child: Case Report	West Indian Medical Journal
		1092	Z. Nsadha; C. Rutebarika; C. Ayebazibwe; B. Aloys; M. Mwanja; E. J. Poole; E. Chesang; A. Colston; M. Donadeu; M. W. Lightowlers	2021	unrelated data	Control trial of porcine cysticercosis in Uganda using a combination of the TSOL18 vaccination and oxfendazole	Infectious Diseases of Poverty
		1093	A. Dehghan; M. R. Jamalpour; E. Amini; G. Rouhani	2022	unrelated data	Primary intraosseous mandibular hydatid cyst: A case report and review of 97 cases of osseous cystic echinococcosis	Oral Surg Oral Med Oral Pathol Oral Radiol
		1094	A. El bakouri; A. Fatine; Y. Eddaoudi; M. Bouali; K. El Hattabi; F. Bensardi; A. Fadil	2022	unrelated data	Peritoneal hydatidosis: An exceptional case report	Annals of Medicine and Surgery
		1095	A. Erkilinç; N. O. Ermerak; A. Zengin; B. Mutlu; A. Z. Karakoç; M. Yanartaş; S. Taş; E. Bozkurtlar; H. Sunar; B. Yildizeli	2022	unrelated data	Is There Any Role of Pulmonary Endarterectomy in Pulmonary Arterial Hydatidosis?	Annals of Thoracic Surgery
		1096	A. Hyder; N. Sharma; F. Ali; H. Sadiq; K. Ali; H. Kumar	2022	unrelated data	A misdiagnosis of choledochal cyst type IB and recommendation to use gold-standard imaging techniques: A case report	Journal of the Pakistan Medical Association
		1097	A. Yousefi-Ahmadipour; F. Asadi; A. Pirsadeghi; N. Nazeri; R. Vahidi; M. F. Abazari; A. Afgar; M. J. Mirzaei-Parsa	2022	unrelated data	Current Status of Stem Cell Therapy and Nanofibrous Scaffolds in Cardiovascular Tissue Engineering	Regenerative Engineering and Translational Medicine
		1098	B. Dost; C. Kartal; S. Baris; D. Karakaya	2022	unrelated data	Cardiac Hydatid Cyst Diagnosed Incidentally by Transesophageal Echocardiography After Cardiac Arrest	Journal of Cardiothoracic and Vascular Anesthesia
		1099	C. M. Joyce; J. Coulter; C. Kenneally; T. V. McCarthy; K. O'Donoghue	2022	unrelated data	Experience of women on the Irish National Gestational Trophoblastic Disease Registry	Eur J Obstet Gynecol Reprod Biol
		1100	C. Requena; A. Diago; V. Traves; B. Llombart; E. Nagore; O. Sanmartin	2022	unrelated data	Cutaneous Ossifying Amyloidoma	Am J Dermatopathol
		1101	D. Qu; Y. Chen; J. Jiang; Q. Shi; H. Zhou; Z. Wang	2022	unrelated data	Long-term outcome of ultrasound-guided focused ultrasound ablation for gestational trophoblastic neoplasia in the cesarean scar: a case report	BMC Womens Health
		1102	F. G. Cunningham; D. M. Twickler	2022	unrelated data	Neurocysticercosis Complicating Pregnancy	Obstetrics and Gynecology
		1103	F. Kılınç; Ü. Çay; Ö. Ö. Gündeşlioğlu; D. Alabaz; K. Oktay; U. A. Pehlivan	2022	unrelated data	Recurrence from the Spinal Region of the Patient Whose Treatment Was Completed with Liver and Lung Cystic Echinococcosis: A Rare Pediatric Case of Spinal Cystic Echinococcosis	Turkiye Parazitol Derg
		1104	G. B. Nhlonzi; A. Mwazha	2022	unrelated data	Clinicopathological Review of Human Coenurosis in Kwazulu-Natal, South Africa: A Retrospective Single Center Study	Iranian Journal of Parasitology
		1105	G. H. Kbir; S. Messaoudi; M. Selmi; M. Maatouk; M. T. Bouzidi; F. Ennaceur; M. Ben Moussa	2022	unrelated data	An unusual localization of echinococcosis: Gallbladder hydatid cyst	IDCases
		1106	G. K. Musaev; R. K. Sharipov; A. K. Khalilov; A. S. Bekshokov; N. A. Buchulaeva	2022	unrelated data	Cardiac hydatid cyst]	Khirurgiia (Mosk)
		1107	H. Harmouchi; M. E. Kouache; M. Lakranbi; Y. Ouadnouni; M. Smahi	2022	unrelated data	Cardiac hydatid cyst interposed between the right atrium and right ventricle on the tricuspid valve	Asian Cardiovascular and Thoracic Annals
		1108	H. Ju; C. Liu; G. H. Zhang; C. L. Xu; H. Wang; H. N. Fan	2022	unrelated data	Neuroprotective potential of nuclear factor erythroid 2-related factor 2 (Nrf2)/antioxidant response element signaling modulator cucurbitacin I upon glucose and oxygen deprivation/reperfusion (OGD/RP)	Human & Experimental Toxicology
		1109	H. Ramdani; K. Benelhosni; N. M. Billah; I. Nassar	2022	unrelated data	An unusual cause of pulmonary hypertension: Mediastinal hydatid cyst	Radiology Case Reports
		1110	H. T. T. Nguyen; V. T. Pham; H. D. Duong; J. N. Kirkpatrick; W. R. Taylor; H. M. Pham	2022	unrelated data	Concomitant intramyocardial and hepatic hydatid cysts diagnosed by multi-modality imaging: A rare case report	Frontiers in Cardiovascular Medicine
		1111	I. Kriplani; V. Srivastava; K. Bhardwaj; N. Jain; A. Kriplani	2022	unrelated data	Laparoscopic Management of Partial Molar Caesarean Scar Ectopic Pregnancy	J Minim Invasive Gynecol
		1112	I. Marom; O. Lavie; M. Schmidt; L. Ostrovsky; Y. Segev	2022	unrelated data	GESTATIONAL TROPHOBLASTIC DISEASE: THE NEED FOR CENTRALIZATION OF TREATMENT CENTERS IN ISRAEL]	Harefuah
		1113	J. Figueiredo; A. Tomé; P. Nazaré; S. C. Antunes	2022	unrelated data	Life-threatening rupture of interstitial ectopic pregnancy: a rare presentation of metastatic invasive mole	BMJ Case Rep
		1114	K. Fourati; A. Tlili; A. Masmoudi; T. Laabidi; H. Ben Ameur; S. Boujelben	2022	unrelated data	Primary retroperitoneal hydatid cyst with intraperitoneal rupture: a case report	J Med Case Rep
		1115	M. Ahmady-Nezhad; R. Rezainasab; A. Khavandegar; S. Rashidi; S. Mohammad-Zadeh	2022	unrelated data	Perineal and right femoral hydatid cyst in a female with regional paresthesia: a rare case report	BMC Surgery
		1116	M. Biçer; S. Kozan; H. F. Altln; N. A. Aydemir	2022	unrelated data	Surgical management of cardiac cystic echinococcosis in a paediatric patient: A case report	Interactive Cardiovascular and Thoracic Surgery
		1117	M. Kalsi; R. M. Shukla; S. S. Sharma; M. K. Joleya; A. K. Ladda; P. Tiwari; V. Raj; B. K. Lahoti	2022	unrelated data	Renal hydatid disease mimicking as renal calculi in a child- A rare presentation	Journal of Pediatric Surgery Case Reports
		1118	M. Kumar; V. Harsh; A. Prakash; C. B. Sahay; A. Kumar	2022	unrelated data	Neglected Case of Primary Intraorbital Hydatid Cyst	Neurol India
		1119	M. Patmano; D. A. Çetin; T. Gümüş; G. Patmano; A. E. Yenigül	2022	unrelated data	Primary Soft Tissue Hydatid Cysts	Turkiye Parazitol Derg
		1120	M. Trigui; K. Ayed; W. Triki; I. Abbassi; O. Baraket; S. Bouchoucha	2022	unrelated data	A giant renal hydatid cyst with pleural extension and epiploic localization management: A case report	Urology Case Reports
		1121	M. Zhou; D. Xu; W. Zhang; Y. Wang; M. Zuo; S. Wang; T. Liu; J. Zhang; L. Yin; Z. Guo; J. Liu; J. Tan	2022	unrelated data	The hepato-cardiac disorders in Tibetan residents with hepatic echinococcosis: A case–control echocardiography study	Journal of Clinical Ultrasound
		1122	N. Moussas; S. Adamidis; N. Adamidis; C. Stratopoulos; P. Gargalianos-Kakolyris	2022	unrelated data	Isolated splenic cystic echinococcosis and albendazole hepatotoxicity	IDCases
		1123	O. H. Kocaman; T. Gunendi; O. Dere; M. E. Dorterler; M. E. Boleken	2022	unrelated data	Pulmonary Hydatid Cyst in Children: A Single- Institution Experience	Cureus Journal of Medical Science
		1124	P. Garg; H. Dhingra	2022	unrelated data	Recurrent hydatidiform mole in nine consecutive pregnancies: a rare case report from India	J Obstet Gynaecol
		1125	P. Li; Y. Wang; Q. Yang; M. Ni; J. Fan; Z. Huang	2022	unrelated data	Management of breech presentation with a large pelvic hydatid cyst in late pregnancy in Tibet: a case report	BMC Pregnancy and Childbirth
		1126	R. Farzam; M. Abdi; M. Farhangi; M. Zibaei; H. Torkmandi	2022	unrelated data	Educational view of Pathological Fracture of Femur due to Hydatid Cysts: A Case Report and Review of Literature	Journal of Advances in Medical and Biomedical Research
		1127	S. B. Hammouda; S. Mabrouk; A. Bellalah; M. Maatouk; A. Zakhama; L. Njim	2022	unrelated data	Large splenic epithelial cyst: A rare presentation	International Journal of Surgery Case Reports
		1128	S. Caruso; G. Marrone; G. Gentile	2022	unrelated data	Case 305: Loeffler Endocarditis	Radiology
		1129	S. Khullar; R. Das; N. Verma; T. Mohammad; S. Gammalgati; G. Makharia; B. R. Mirdha	2022	unrelated data	Answer to Photo Quiz: Hydatid Cyst Disease	Journal of Clinical Microbiology
		1130	S. Singh; S. Kisee; S. Amatya; S. Singh; S. Bista; R. Shrestha; M. K. C. Thapa	2022	unrelated data	A case of giant primary splenic hydatid cyst: Case report	Annals of Medicine and Surgery
		1131	S. Şimşek; C. A. Özmen	2022	unrelated data	Unusual imaging characteristics of thoracic hydatid disease	Radiologia Brasileira
		1132	T. Uzuka; K. Mukawa; H. Uchiyama; A. Arihara; H. Hashiguchi; K. Yamada; M. Miyajima; R. Yokota; A. Sasaki	2022	unrelated data	Simultaneous Resection of Mediastinal and Liver Hydatid Disease]	Kyobu Geka
		1133	V. Elicegui; M. Pontillo; L. Tasende; E. Delgado	2022	unrelated data	Compression of the bone marrow caused by hydatid cyst of the soft tissues. A case report from Sociedad Medica Universal	Revista Medica Del Uruguay
		1134	V. V. Mishchenko; P. I. Pustovoit; S. D. Poliak; K. O. Vorotyntseva; Y. A. Koychev; V. V. Goryachyy; S. P. Degtiarenko	2022	unrelated data	DIAGNOSTIC AND TREATMENT APPROACHES FOR ECHINOCOCCOSIS OF THE LIVER	World of Medicine and Biology
		1135	Y. L. Zhang; T. T. Jiang; P. H. Ji; Z. Q. He; X. Chen; Y. Hong; D. Y. Zhao; Y. Deng; W. Q. Chen; H. W. Zhang	2022	unrelated data	Evaluation of efficiency of different anti-cysticercus antibody test kits for serodiagnosis of cysticercosis]	Zhongguo Xue Xi Chong Bing Fang Zhi Za Zhi
		1136	P. Hage; H. Salle; I. Ibrahim; W. Khalil	2022	unrelated data	Hydatid cyst excision using Dowling's technique of hydrodissection	Acta Neurochir (Wien)
		1137	R. Kaur; N. Arora; M. G. Nair; A. Prasad	2022	unrelated data	The interplay of helminthic neuropeptides and proteases in parasite survival and host immunomodulation	Biochemical Society Transactions
		1138	A. A. H. G. Alhilly; A. J. A. Al-Mamoori; F. K. Abdulmuhsen	2023	unrelated data	Endoscopic apperance of major duodenal papilla influnces billiary cannuation immediate complications and underlying diagnosis	Revista Latinoamericana de Hipertension
		1139	A. Al Sharei; M. Abu-Jeyyab; M. Al-Khalaileh; M. Al-Awabdeh; H. Al-Asbahi; S. Al-Dwairy; M. Al-Share	2023	unrelated data	Bilateral hydatid cyst of the breast: a case report and review of the literature	Annals of Medicine and Surgery
		1140	A. Hassan; A. Azhar; S. Mazhar; S. Yadav; M. B. Tahir; R. Basnet; P. Bhattarai	2023	unrelated data	A rare case of recurrent hydatid cyst of the spleen: A case report	Radiology Case Reports
		1141	A. Hermi; A. Saadi; S. Mokadem; H. Boussaffa; S. Zaghbib; A. Haroun; A. Bouzouita; A. Derouiche; M. Chakroun; M. R. Ben Slama	2023	unrelated data	Retrovesical hydatid cyst: an unusual location of hydatid disease about a case series	Annals of Medicine and Surgery
		1142	A. Jangjoo; S. N. Asl; Y. Azadmanesh; T. Zandbaf	2023	unrelated data	Isolated greater omentum solid mass, a rare manifestation of hydatid disease; A Case Report and Review of Literature	Caspian Journal of Internal Medicine
		1143	A. Machboua; F. Z. Elhani; R. Marouf	2023	unrelated data	Intra thoracic extra pulmonary hydatidosis: prognosis and outcomes of 8 operated patients	J Cardiothorac Surg
		1144	A. Mariki; Z. Barzin; M. F. Harandi; K. K. Ravari; M. Davoodi; S. M. Mousavi; S. Rezakhani; M. Nazeri; M. Shabani	2023	unrelated data	Antigen B modulates anti-inflammatory cytokines in the EAE model of multiple sclerosis	Brain and Behavior
		1145	A. Rath; P. Sethi; S. K. Jena; S. Mitra	2023	unrelated data	Familial recurrent molar pregnancy: positive for KHDC3L gene mutation	BMJ Case Rep
		1146	B. B. Albright; T. Ellett; H. E. Knochenhauer; E. C. Goins; K. A. Monuszko; S. J. Kaplan; R. A. Previs; H. A. Moss; L. J. Havrilesky; B. A. Davidson	2023	unrelated data	Treatments and outcomes in high-risk gestational trophoblastic neoplasia: A systematic review and meta-analysis	Bjog
		1147	C. A. Dávila-Hernáandez	2023	unrelated data	Primary splenic echinococcosis with brief review of the literature: About a case	Revista Del Cuerpo Medico Del Hospital Nacional Almanzor Aguinaga Asenjo
		1148	D. M. Vu; O. S. Adaramola; K. Freyre; S. G. Mathews; J. Beltran; O. Opsha	2023	unrelated data	Primary intramuscular and intermuscular Echinococcal disease of the iliopsoas and sartorius muscles: A case report	Radiology Case Reports
		1149	D. R. Shah; K. Gupta; D. Naik; H. Dholakia; S. Madan	2023	unrelated data	Off-Pump Resection of Giant Intramural Left Ventricular Hydatid Cyst by Pleuropericardial Approach: a Case Report	Brazilian Journal of Cardiovascular Surgery
		1150	D. Raffin; P. Descargues; T. Hajri; J. Massardier; B. You; J. P. Lotz; P. Rousset; J. Tordo; M. Devouassoux-Shisheboran; F. Golfier; P. A. Bolze	2023	unrelated data	Morbidity, mortality, and prognostic factors in gestational trophoblastic neoplasia with liver metastasis	J Gynecol Obstet Hum Reprod
		1151	D. Reynaud; N. Alfaidy; C. Collet; N. Lemaitre; F. Sergent; C. Miege; E. Soleilhac; A. A. Assi; P. Murthi; G. Courtois; M. O. Fauvarque; R. Slim; M. Benharouga; R. Abi Nahed	2023	unrelated data	NLRP7 Enhances Choriocarcinoma Cell Survival and Camouflage in an Inflammasome Independent Pathway	Cells
		1152	E. Hussen Ali	2023	unrelated data	Post Traumatic Frontal Sinus Mucocele with Subcutaneous Extension: A Case Report and Literature Review	International Medical Case Reports Journal
		1153	E. T. Ugurlu	2023	unrelated data	Our experiences in 1000 case single-centre endoscopic retrograde cholangiopancreatography	Journal of Minimal Access Surgery
		1154	F. Limaiem; A. Teborbi; R. Bouzidi	2023	unrelated data	Primary giant hydatid cyst of the thigh: An unusual location	Clinical Case Reports
		1155	G. Atay; S. Erdogan; H. C. Tugrul; S. M. S. Dur	2023	unrelated data	Anaphylaxis during puncture of a hepatic hydatid cyst	Northern Clinics of Istanbul
		1156	G. Maggioni; A. Bonis; M. Schiavon; C. Giraudo; F. Lunardi; F. Pezzuto; F. Calabrese	2023	unrelated data	An unexpected guest: Pulmonary echinococcosis diagnosed by intraoperative frozen section examination. A case report and literature review	Pathol Res Pract
		1157	G. Pösteki	2023	unrelated data	Gallbladder Hydatid Disease Complicated with Multiple Hepatobiliopancreatic Fistulae: A Case Report	Iranian Journal of Parasitology
		1158	H. A. Malakzai; Z. Baset; A. S. Ibrahimkhil; M. S. Rahimi; J. Khan; A. N. Hanifi	2023	unrelated data	Primary hydatid cyst of the urinary bladder with associated eosinophilic cystitis: Report of a unique case	Urology Case Reports
		1159	H. Bdeiwi; H. Sultan; Z. Mezketli; M. Trissi; T. J. Al-hejazi; K. Kellawi; R. Zayat; A. Al-Hammod	2023	unrelated data	An unusual site for hydatid cyst on ovary misdiagnosed as an ovarian cyst: a case report	Annals of Medicine and Surgery
		1160	I. S. Brown; A. Sokolova; C. Rosty; R. P. Graham	2023	unrelated data	Cystic lesions of the retrorectal space	Histopathology
		1161	I. Tlohi; F. Karim; H. Rhaichi; A. Elamraoui; R. Habbal	2023	unrelated data	Isolated pericardial hydatid cyst: a case report	Annals of Medicine and Surgery
		1162	M. Adamska; E. Kowal-Wisniewsk; A. Przybylowicz-Chaleck; M. Baranska; A. Lojko-Dankowsk; M. Joks; Z. Kandula; M. Jarmuz-Szymcza; L. Gil	2023	unrelated data	Clinical outcomes of therapy-related acute myeloid leukemia: an over 20-year single-center retrospective analysis	Polish Archives of Internal Medicine
		1163	M. Chablou; A. I. M'Barek; R. Chacha; A. Merhom; M. Tahi	2023	unrelated data	A Solitary Abscessed Hydatid Cyst of the Buttock: A Rare Case	Cureus Journal of Medical Science
		1164	M. Mirmohammadsadeghi; A. Hosseini	2023	unrelated data	Report of a Case with Intraventricular Cardiac Hydatid Cyst with Coronary Artery Disease and Multiple Hepatic Hydatid Cysts	Advanced Biomedical Research
		1165	M. Özbek; M. Demir; M. Karaçalilar; A. Aktan	2023	unrelated data	Catastrophic embolism of a suddenly ruptured isolated cardiac cyst hydatid: An unusual case report	Turk Gogus Kalp Damar Cerrahisi Dergisi-Turkish Journal of Thoracic and Cardiovascular Surgery
		1166	M. Sarkardeh; H. Vaezi; S. J. Davari-Sani; A. Sarkardeh	2023	unrelated data	A Case Report of a Hydatid Cyst on the Right Thigh in a 9-Year-Old Girl: A Difficult Diagnosis	Iranian Red Crescent Medical Journal
		1167	N. Bouknani; M. Kassimi; R. C. Saibari; M. Fareh; M. Mahi; A. Rami	2023	unrelated data	Hydatid cyst of the uterus: Very rare location	Radiology Case Reports
		1168	N. Kardoun; S. Fendri; H. Rejab; M. Youssef; A. Tlili; M. Triki; N. Toumi; A. Trigui; S. Boujelbene	2023	unrelated data	Primary cystic echinococcosis of the peritoneum: a case report	J Med Case Rep
		1169	O. G. Nasrallah; A. ElRifai; S. Sidani; F. Jamali	2023	unrelated data	A rare case of bilateral para-rectal hydatid disease: A case report	International Journal of Surgery Case Reports
		1170	P. Pourazari; A. Rahmati; A. Fasahat	2023	unrelated data	Primary hydatid cyst of the sternocleidomastoid muscle: Unusual location	Journal of Research in Medical Sciences
		1171	S. Anari; R. Goli; N. Faraji; K. Rahimi; B. Babamiri; F. Zare	2023	unrelated data	Surgical excision for gigantic bilateral pulmonary hydatid cyst in a 14-year-old adolescent: A case report study	International Journal of Surgery Case Reports
		1172	S. Ben Jabra; M. A. Chaouch; R. Sboui; M. Jellali; R. Daoued; M. Abdelali; J. Saad; M. Maatouk; A. Zrig; F. Noomen	2023	unrelated data	A case report of abdominal wall hydatidosis: An uncommon location	IDCases
		1173	S. Di Giambenedetto; A. Fagotti; G. Quaranta; V. Iannone; G. Fancello; R. J. Steiner; G. Mazzon; L. Masucci; E. Teodorico; A. Borghetti; A. Naldini; G. Scambia	2023	unrelated data	Reporting a single case of cystic echinococcosis in retroperitoneal mass of uncertain origin	Parasitol Res
		1174	S. Hu; X. Lin; R. Yin; W. Wang; Q. Li	2023	unrelated data	Recurrent choriocarcinoma complicated with leprosy during chemotherapy: A case report and literature review	Medicine (Baltimore)
		1175	S. Pahwa; A. Sharma; M. Kamboj; G. Gupta; S. Pasricha	2023	unrelated data	Metastatic choriocarcinoma of the kidney in the absence of existing primary uterine tumor: A rare presentation	J Cancer Res Ther
		1176	S. Peer; H. S. Jabbal; P. Singh; P. S. M; S. Kakkera; P. Bhat	2023	unrelated data	A case report of successful percutaneous aspiration, injection, and re-aspiration (PAIR) technique for treatment of retrovesical pelvic hydatid cyst	Radiology Case Reports
		1177	S. Türkoğlu; A. Ekici; L. Turgut Çoban; İ. Dündar; O. Okyay; E. Gürbüz	2023	unrelated data	A Ruptured Cystic Echinococcosis in the Gallbladder and Intra/Extrahepatic Biliary Tract, Radiological and Surgical Imaging Findings	Turkiye Parazitol Derg
		1178	T. E. Li; Y. F. Ling; Y. J. Qian	2023	unrelated data	Precordial pain induced by the isolated cardiac hydatid cyst in interventricular septum: a case report	Journal of Cardiothoracic Surgery
		1179	T. Wang; C. McFadden; H. Buckley; K. Domett; A. Willis; H. H. Trinh; H. Matsumura; M. Vlok; M. F. Oxenham	2023	unrelated data	Paleoepidemiology of cribra orbitalia: Insights from early seventh millennium BP Con Co Ngua, Vietnam	Am J Biol Anthropol
		1180	V. Gupta; K. Bansal; P. Gupta; N. Sharma; S. E. H. Naqvi	2023	unrelated data	Cardiac hydatidosis complicated by vascular involvement: a case report	Egyptian Journal of Radiology and Nuclear Medicine
		1181	V. R. Ekhar; P. Nayak; R. Shelkar	2023	unrelated data	Primary Hydatid Cyst of the Submandibular Gland: A Diagnostic Rarity	Otorhinolaryngology Clinics
		1182	W. Liu; M. Huang; J. Liang; J. Liu; Z. Wen; S. Ma	2023	unrelated data	A case of ventricular cysticercosis complicated with hydrocephalus	Chinese Journal of Parasitology and Parasitic Diseases
		1183	Y. Ahmed; A. Ouraghi; A. El Moudane; M. Mokhtari; I. Boukhanous; A. Barki	2023	unrelated data	Pelvic hydatid cyst revealed by acute retention of urine: A case report	Urology Case Reports
		1184	Z. U. Jan; N. Ahmed; M. Y. Khan; Y. Samin; R. Sohail	2023	unrelated data	Hydatid cyst of the hepatopancreatic groove - A case report	International Journal of Surgery Case Reports
		1185	J. Zhu; T. Zhou; M. Menggen; K. Aimulajiang; H. Wen	2023	unrelated data	Ghrelin regulating liver activity and its potential effects on liver fibrosis and Echinococcosis	Front Cell Infect Microbiol
		1186	A. Aldolly; Y. Alsaffaf; S. Karaja; H. Arab; N. Alshaikh	2024	unrelated data	Managing multiple hepatic hydatid cysts and a single cardiac hydatid cyst simultaneously through a single surgical entry via the abdomen: A case report	International Journal of Surgery Case Reports
		1187	A. Ammar; H. Riahi; M. Chaabouni; N. Venturelli; V. Renault; B. Dray; D. Safa; L. Abid; M. C. Bouaziz; R. Y. Carlier	2024	unrelated data	The multifaceted musculoskeletal hydatid disease	Skeletal Radiol
		1188	A. Derakhshani; F. Taheri; N. Geraminia; L. Mohammadipoor-ghasemabad; M. Sabzalizadeh; F. Vafee; M. R. Afarinesh; V. Sheibani	2024	unrelated data	Amelioration of behavioral and histological impairments in somatosensory cortex injury rats by limbal mesenchymal stem cell transplantation	Translational Neuroscience
		1189	A. M. Alshahrani; A. Al Bshabshe; M. B. Al Shahrani	2024	unrelated data	Pituitary Apoplexy After a Major Abdominal Surgery: A Case Report	Cureus Journal of Medical Science
		1190	A. M. Brezeanu; D. Brezeanu; V. I. Tica	2024	unrelated data	An unexpected case of an adnexal hydatid cyst in a pregnant woman: a case report	J Med Case Rep
		1191	A. S. Pokhriyal; S. Tomar; V. Saran	2024	unrelated data	Anesthetic Management of the Patient with Large Pulmonary Hydatid Cyst: A Case Report	Bali Journal of Anesthesiology
		1192	A. Shearer; S. Saso; C. Stalder; B. Jones	2024	unrelated data	Rare complications of complete hydatidiform molar pregnancy: the 'hook effect' and thyrotoxicosis	BMJ Case Rep
		1193	A. Tayal; S. Daigavane; N. Gupta	2024	unrelated data	An Interesting Case Report on a Myocysticercosis Cyst	Cureus Journal of Medical Science
		1194	A. Zaghdoudi; S. Sallem; R. Rezgui; Z. Guesmi; H. Ernandes; M. Mestiri	2024	unrelated data	Osteoarticular hydatid disease: Epidemiological features, diagnosis and treatment	Diagn Microbiol Infect Dis
		1195	A. Zendeoui; M. A. Gharbi; M. Nefiss; M. H. Ezzine; A. Tborbi; R. Bouzidi	2024	unrelated data	Primary extrahepatic hydatid cyst of the thigh, an unusual presentation of sciatica: A case report of a diagnostic challenge	International Journal of Surgery Case Reports
		1196	D. G. Fatme; J. A. Mansilla; N. Muñoz	2024	unrelated data	Primary pelvic hydatidosis as an unusual presentation. Case report	Revista de Cirugia
		1197	D. P. Koirala; M. Yadav; N. A. Shah; D. Yadav; S. Neupane; C. Yadav	2024	unrelated data	Giant isolated splenic hydatid cyst in a pediatric patient: A rare case report	International Journal of Surgery Case Reports
		1198	D. S. Erdogan; C. Karaca; M. Bektas; Z. A. Ilik; M. Erdem	2024	unrelated data	A rare case of hydatid cyst-associated AA amyloidosis and literature review of hydatid cyst-associated nephropathy	Infectious Diseases
		1199	D. Singh; P. Jagia; A. Mukherjee; A. Zameer; S. K. Arava	2024	unrelated data	Cystic cardiac myxoma: a rare variant of cardiac myxoma in a woman with acute stroke	Egyptian Heart Journal
		1200	E. Makhoul; M. Harb; S. Makhoul	2024	unrelated data	Primary hydatid cyst of the spleen: A rare case report and literature review	Arab Journal of Gastroenterology
		1201	G. Shrestha; S. Rajbhandari; B. Karki; B. Bashya; B. Ghimire	2024	unrelated data	Intrahepatic pancreatic pseudocyst (wayward cyst): A rare presentation of traumatic pancreatitis	International Journal of Surgery Case Reports
		1202	G. Singh; H. H. Garcia; O. H. Del Brutto; C. Coyle; J. W. Sander	2024	unrelated data	Seizures and Epilepsy in Association with Neurocysticercosis: A Nosologic Proposal	Neurology
		1203	H. Yönder; H. Elkan	2024	unrelated data	Management of a liver hydatid cyst patient who fistulized the diaphragm and subsequently presented with thorax rupture: a case report	J Cardiothorac Surg
		1204	J. D. Steinmetz; K. M. Seeher; N. Schiess; E. Nichols; B. C. Cao; C. Servili; V. Cavallera; E. Cousin; H. Hagins; M. E. Moberg; M. L. Mehlman; Y. H. Abate; J. Abbas; M. A. Abbasi; M. Abbasian; H. Abbastabar; M. Abdelmasseh; M. Abdollahi; M. Abdollahi; M. A. Abdollahifar; R. Abd-Rabu; D. M. Abdulah; A. Abdullahi; A. Abedi; V. Abedi; R. A. A. Zuñiga; H. Abidi; O. Abiodun; R. G. Aboagye; H. Abolhass…	2024	unrelated data	Global, regional, and national burden of disorders affecting the nervous system, 1990-2021: a systematic analysis for the Global Burden of Disease Study 2021	Lancet Neurology
		1205	J. N. Johnson; H. Pouraliakbar; M. Mahdavi; A. Ranjbar; K. Pfirman; V. Mehra; S. Ahmed; W. Ba-Atiyah; M. O. Galal; R. Abou Zahr; N. Hussain; R. R. Tadikamalla; V. Farah; S. Dzelebdzich; J. C. Muniz; M. R. Lee; J. Williams; S. Lee; S. K. Aggarwal; D. E. Clark; S. G. Hughes; M. Ganigara; M. Nagiub; T. Hussain; C. Kwok; H. S. Lim; M. Nolan; D. S. Kikuchi; C. A. Goulbourne; A. Sahu; B. Sievers; B. Si…	2024	unrelated data	Society for Cardiovascular Magnetic Resonance 2022 Cases of SCMR case series	Journal of Cardiovascular Magnetic Resonance
		1206	K. C. Barwal; D. S. Tanwar; A. Vashisht; M. Kumar; P. Raina	2024	unrelated data	Recurrent Urinary Retention caused by Unsuspected Hydatid Cyst in Urinary Bladder	Indian Journal of Surgery
		1207	M. Asadi; Z. Babaei; A. Afgar; M. H. Banabazi; N. Ziaali; A. Daryani; E. Aghajani; M. Mahdavi; M. Attari; F. Zarrinkar	2024	unrelated data	Brain -cyst-driven genes expression in <i>Toxoplasma Gondii</i> Tehran strain: a parasitic-immunogenicity assessment by dint of RNA-Seq	Veterinary Research Communications
		1208	M. Geravandi; A. Hajihashemi; A. Adibi; R. Habibi Tirtashi	2024	unrelated data	Post molar choriocarcinoma with solitary renal metastasis in the absence of primary uterine tumor: a case report and review of the literature	J Med Case Rep
		1209	M. Gurcan; R. B. Ergul; E. Degirmenci; M. Dursun; A. Kadioglu	2024	unrelated data	A Rare Presentation of Hydatid Cyst: A Case Report of Uncommon Localization in the Pelvic Region and a Review of Current Literature	Cureus Journal of Medical Science
		1210	M. Ibrahim; A. W. M. Jobran; A. Attalah; I. Abassi; M. B. A. Isneineh	2024	unrelated data	A primary hydatid cyst in the mesorectum uncommon location – A rare case report	International Journal of Surgery Case Reports
		1211	M. Jellali; H. Zenati; M. Zayati; I. Korbi; F. Noomen	2024	unrelated data	Intrabiliary Rupture of a Hepatic Hydatid Cyst: A Case Report	American Journal of Case Reports
		1212	M. Johansen; G. T. Haskell; A. Arreola; C. Riordan; I. K. Gadi; A. Penton; P. R. Papenhausen; S. Schwartz	2024	unrelated data	Prenatal detection of mosaicism for a genome wide uniparental disomy cell line in a cohort of patients: Implications and outcomes	Prenatal Diagnosis
		1213	M. Omar; E. Sohaib; A. Lachkar; N. Abdeljaouad; H. Yacoubi	2024	unrelated data	Hydatid Cyst of the Inguinal Region: An Exceptional Localization	Cureus Journal of Medical Science
		1214	M. T. Nakhjiri; J. Soltani; M. G. Adel; H. Raji	2024	unrelated data	Appendiceal hydatid cyst in a 5-year-old child: A case report	Journal of Pediatric Surgery Case Reports
		1215	M. Zayati; M. A. Chaouch; S. Mokni; M. Maaref; B. Gafsi; F. Noomen	2024	unrelated data	Peritoneal hydatidosis secondary to an asymptomatic liver hydatid cyst rupture: A case report	International Journal of Surgery Case Reports
		1216	N. Aydin; A. L. Sertdemir; Y. Alsancak	2024	unrelated data	Ghost Passenger in the Heart: The Story of an Intracardiac Cyst Dancing with Coronary and Peripheral Embolisms	European Journal of Therapeutics
		1217	N. Bazzi; H. Baalbaki; A. Njeim; A. Hmede; M. Chaaban; M. A. Almokdad; A. Alhousseini; G. Abou Sleiman	2024	unrelated data	Extrahepatic intraabdominal hydatid cyst: a case report	Journal of Medical Case Reports
		1218	N. S. Kumar; N. Kumar; K. Rajakumar; S. Basu	2024	unrelated data	Intramuscular cysticercosis of the forearm mimicking a soft tissue tumour	BMJ Case Rep
		1219	O. Al Laham; G. Abdul Khalek; H. Alboushi; E. Abazid; A. Darwish; A. Hamza	2024	unrelated data	An incidentally diagnosed primary pancreatic body hydatid cyst: A case report and literature review	International Journal of Surgery Case Reports
		1220	O. Jelti; O. El Alaoui; A. Lachkar; N. Abdeljaouad; H. Yacoubi	2024	unrelated data	Primary Hydatid Cyst of the Trapezius Muscle: An Unusual Location and Review of the Literature	Cureus Journal of Medical Science
		1221	Ö. Metin Akcan; K. Yılmaz; M. Gençeli; S. Bakdık; Ü. Kerimoğlu	2024	unrelated data	Percutaneous Aspiration Injection and Re-aspiration as A Minimally Invasive Treatment for Spinal Cystic Echinococcosis: A Case Report	Turkiye Parazitol Derg
		1222	P. K. Yadav; P. S. Shindhe; R. S. Killedar; M. Singh	2024	unrelated data	Ayurvedic management of hydatid cyst of lungs: A case report	Journal of Ayurveda and Integrative Medicine
		1223	R. Zhou; R. Li; Q. Ding; Y. W. Zhang; H. Yang; Y. Han; C. C. Liu; J. Liu; S. L. Wang	2024	unrelated data	OPN silencing reduces hypoxic pulmonary hypertension via PI3K-AKT-induced protective autophagy	Scientific Reports
		1224	S. Adadi; R. Isaka Amidou; Z. Lebbar; H. Ben Saghroune; H. Lakdim; A. Elmrini; Z. Tlamçani	2024	unrelated data	Hydatid cyst of the gluteal muscle: a case report and literature review	Tunis Med
		1225	S. Haddad; G. Bashour; H. Kaada; S. Rajab; M. H. Al-Janabi; Z. Alshehabi	2024	unrelated data	Primary left intrathoracic extrapulmonary trans-diaphragmatic hydatid cyst causing eventration: first case in literature	Journal of Surgical Case Reports
		1226	S. I. Hay; A. E. Schumacher; H. H. Kyu; A. Aali; C. Abbafati; J. Abbas; R. Abbasgholizadeh; M. A. Abbasi; M. Abbasian; S. Abd ElHafeez; M. Abdelmasseh; S. Abd-Elsalam; A. Abdelwahab; M. Abdollahi; M. Abdoun; A. Abdullahi; A. M. Abdurehman; M. Abebe; A. Abedi; A. Abedi; T. M. Abegaz; R. A. A. Zuñiga; E. S. Abhilash; O. O. Abiodun; R. G. Aboagye; H. Abolhassani; M. Abouzid; L. G. Abreu; W. A. Abrha…	2024	unrelated data	Global age-sex-specific mortality, life expectancy, and population estimates in 204 countries and territories and 811 subnational locations, 1950-2021, and the impact of the COVID-19 pandemic: a comprehensive demographic analysis for the Global Burden of Disease Study 2021	Lancet
		1227	S. Jaweesh; M. Jaweesh; H. Alokla; A. Alfandi; M. Omran; K. Alhomsi	2024	unrelated data	Spleen salvation: A successful case of spleen-preserving surgery for hydatid cyst	International Journal of Surgery Case Reports
		1228	S. K. Yadav; A. Ruchal; B. Gaurav; B. Bhattarai; P. Khatiwada; A. Shrestha	2024	unrelated data	Retroperitoneal hydatid cyst challenging the diagnosis: Case report with review of literature	International Journal of Surgery Case Reports
		1229	S. Konar; M. Nadeem; D. Shukla	2024	unrelated data	Suprasellar Multiple Neurocysticercal Cyst Presenting with Visual Loss	World Neurosurgery
		1230	T. M. Aziz; C. M. Ali; J. Maissa; K. Ibtissem; N. Faouzi	2024	unrelated data	Hydatid cyst of the pancreas revealed by acute pancreatitis: A case report	International Journal of Surgery Case Reports
		1231	M. Dursun; E. Terzibasioglu; R. Yilmaz; B. Cekrezi; S. Olgar; K. Nisli; A. Tunaci	2008	unrelated data	Cardiac hydatid disease: CT and MRI findings	American Journal of Roentgenology

## Sheet: 4-records excluded
				author	year	excluded reason	title	journal
	244		1	D. Tsantilas; E. Giakoustidis; G. Frankandreas; I. Fouzas; N. Ouzounidis; O. Papazoglou	1995	congress	The treatment of echinococcal cysts in the extrahepatic biliary tract diagnosed after the initial operation for liver hydatid disease	1st European Congress of the IHPBA
			2	E. T. Tali; N. Sener; M. Tasaar; C. Tayfun; M. Oguz; S. Atilla	1995	congress	CT AND MR-IMAGING OF CRANIAL AND SPINAL HYDATID CYSTS	Radiology	y of North America (RSNA), 26 November-l December, Chicago, IL, USA, abstract book, p.132. Perkin, G.D.; Hochb
			3	C. Loinaz; E. M. Gonzalez; R. Gomez; C. Castellon; I. Garcia; M. Abradelo; A. Gonzalez; C. Jimenez; I. GonzalezPinto; M. Manzanera; D. Rodriguez	1997	congress	Echinococcus granulosus liver hydatid disease and transplantation: the ''12 de Octubre'' Hospital experience	European Congress of the International-Hepato-Pancreato-Biliary-Association (HAMBURG 97)
			4	I. B. Copley; D. D. Otto; V. Cakiroglu; M. Ahmad; D. Tatomir; B. Okoli; A. Shahzad; J. J. Snyman; I. P. D. Monduzzi Editore	1997	congress	Problems in the treatment of intraventricular hydatid cysts	11th International Congress of Neurological Surgery
			5	S. A. Ben Ali; S. Hilmani; M. Choukri; A. Sami; A. El Azhari; M. Achouri; A. Ouboukhlik; A. El Kamar; M. Boucetta	1999	congress	Multiple cerebral hydatic cysts of cardiac origin. A case report	Neurochirurgie	Meeting Round Table Conference of the Societe-Francaise-de-Neurochirurgie LocationVAL THORENS, FRANCE DateJAN 25-31, 1998
			6	M. Mhiri; W. Gamaoun; N. Arifa; F. El Ouni; I. Hasni; H. Jemni; K. Mrad-Dali; K. Tlili-Graiess; medimond	2004	congress	The MRI findings of hydatid disease in unusual sites	23rd International Congress of Radiology/22nd Interamerican Congress of Radiology
			7	C. Loqa; M. Haddi; H. Ghannane; M. Lmejjati; S. Ait Benali	2005	congress	Multiple bilateral supratentorial and infratentorial cerebral hydatid cyst (Case report)	13th World Congress of Neurological Surgery
			8	M. Vikelis; A. Galanopoulos; H. Kyriazis; M. Xifaras; A. Mpasta; N. Papageorgiou; M. Gerazounis; G. Gekas	2005	congress	Multiple cerebral hydatid cysts of cardiac origin	Journal of Neurology	Meeting15th Meeting of the European-Neurological-Society LocationVienna, AUSTRIA DateJUN 18-22, 2005
			9	C. A. Sirbu; R. Nitulescu; O. Sirbu; M. T. Vasile; T. Lupescu; R. Gheorghe-Dane; A. V. Chirtes; A. Drugea; D. Constantin	2006	congress	A retrospective survey for cerebral hydatidosis in children	Journal of Neurology	6th Annual Meeting of the European-Neurological-Society LocationLausanne, SWITZERLAND DateMAY 27-31, 2006
			10	S. Ozuysal; H. Kocaeli; B. Hakyemez; S. Aker; K. Aksoy; S. Tolunay	2006	congress	Multiple recurrences of cerebral hydatidosis: Report of two cases	Brain Pathology	https://web.p.ebscohost.com/ehost/viewarticle/render?data=dGJyMPPp44rp2%2fdV0%2bnjisfk5Ie46a9Kr6%2b1SrWk63nn5Kx95uXxjL6nsEevrq1KrqiyOK%2bouEywsLBJnsbLPvLo34bx1%2bGM5%2bXsgeKzr1Gzp7BOtKu2SaTp53y72a9P36jgft%2bj40qzpqtMsae1ReDbsEyrp%2bJJ4tyzSeCvtn2xtvB94t%2fxPurX7H%2b72%2bw%2b4ti7heLZpIzf3btZzJzfhruntFGwqLdRsZzkh%2fDj34y75uJ%2b5OvqhPLb9owA&vid=1&sid=c17a2bfa-e250-4317-be24-1d1df51b98e3@redis
			11	E. Kalkan; Ş. L. Cengiz; O. Çiçek; F. Erdi; A. Baysefer	2007	congress	Primary spinal intradural extramedullar hydatid cyst in a child	Journal of Spinal Cord Medicine	Meeting Abstract
			12	M. Lucan; V. Lucan; F. Elec; S. Moga; F. Bologa; G. Iacob; A. Barbos	2007	congress	An unusual localization of hydatid cyst operated retroperitoneoscopically	European Urology Supplements	Meeting Abstract
			13	N. Bal; N. E. Kocer; R. Arpaci; A. Ezer; F. Kayaselcuk	2007	congress	Uncommon locations of hydatid cyst	Virchows Archiv	Meeting Abstract
			14	L. Feten; S. Bellil; I. Chelly; A. Mekni; H. Azzouz; K. Bellil; S. Haouet; N. Kchir; M. Zitouna	2008	congress	Hydatid disease of the central nervous system: a clinicopathological study of 20 Tunisian cases	Virchows Archiv	Meeting Abstract
			15	M. Tanyuksel; Z. G. Kilbas; E. Araz; Y. Izci; E. Gonul	2008	congress	PRIMARY CEREBRAL HYDATID CYST: REPORT OF A CASE AND REVIEW OF THE LITERATURE	American Journal of Tropical Medicine and Hygiene	Meeting Abstract
			16	D. Yavuzer; C. Ergen; S. Dalbayrak; T. Yilmaz; N. Karadayi	2009	congress	Cerebral hydatid cyst: case report	Virchows Archiv	Meeting Abstract
			17	B. Meddeb; M. S. Nakhli; H. Chamchikh; W. Naiija; R. Said	2014	congress	Clinical, radiological, prognostic and therapeutic aspects of cerebral hydatid cysts (about 12 cases)	Annales Francaises D Anesthesie Et De Reanimation	Meeting Abstract
			18	D. G. C. Apostol; L. Lozneanu; S. Giusca; I. D. Caruntu; R. Danila; L. Ionescu; C. Andriescu	2014	congress	Rare locations of hydatid cyst: self experience with 4 cases	Virchows Archiv	Meeting Abstract
			19	O. C. Moratalla; J. C. Tardío	2014	congress	Primary retroperitoneal hydatid cyst: Report of three cases in an exceedingly unusual location	Virchows Archiv	Meeting AbstractPS-01-030
			20	E. Gün; D. Etit; D. O. Buyuktalanci; F. Cakalagaoglu	2016	congress	Unusual locations of hydatid disease: A 10-year experience from a tertiary reference center in Western Turkey	Virchows Archiv	Meeting Abstract PS-04-001
			21	K. Chtira; F. Zahrou; M. Assamadi; Y. Elallouchi; A. Ait El Qadi; K. Aniba	2018	congress	The complete surgical removal of the hydatid cyst of the posterior fossa: a case report	Chirurgia-Italy	Meeting Abstract
			22	M. E. Kara; E. Uzun	2019	congress	Unusual localisations of hydatid cyst and its clinicopathological features	Virchows Archiv	Meeting Abstract
			23	F. Demir; E. Akil	2021	congress	Topic: AS01 Acute Stroke Therapy, Management and Prehospital Care CASE REPORT OF A CHILD WITH CEREBRAL AND CARDIAC HYDATID CYST PRESENTING WITH ACUTE ISCHEMIC STROKE	International Journal of Stroke	Meeting Abstract
			24	M. Triki; M. Zghal; M. Mellouli; R. Kallel; N. Gouiaa; T. Boudawara; S. Makni	2021	congress	Hydatid disease of the central nervous system: a report of 9 cases in South Tunisia	Virchows Archiv	Meeting Abstract
			25	G. Slim; B. Rihab; H. Omar; E. Asma; L. Sinda; K. M. Ali; C. Mohamed; S. Khalil; K. Iadh; M. Kais	2022	congress	A rare case report including hydatid cyst of the Aqueduct of Sylvius and a Chiari malformation	Fluids and Barriers of the Cns	Meeting Abstract
			26	M. Alaya; H. Azouz; A. Ayari; B. Chelly; A. Zehani; I. Chelly; K. Bellil; S. Haouet	2022	congress	Hydatid cysts of the nervous cerebral system, an unusual location: about 9 cases	Virchows Archiv	Meeting Abstract
			27	R. Aouadi; A. Zehani; A. Ayari; A. Khadhar; I. Chelly; H. Azouz; K. Bellil; S. Haouet	2024	congress	Hydatid cysts of the central nervous system in children: about 6	Virchows Archiv	Meeting Abstract
			1	A. Cancrini, Jr.; C. Bellotti; L. Quagliarini; A. Santoro; A. Tossini; P. Ciappetta; R. Delfini	1992	comment	The osseous location of echinococcal cysts: comments on a clinical case]	G Chir
			2	A. el Khamlichi	1993	comment	Hydatid cyst of the cavernous sinus. A case]	Neurochirurgie
			3	A. Erbengi	1995	comment	Cerebral hydatid cyst in children. Experience of 27 cases - Editorial comment	Childs Nervous System
			4	M. Turgut	1997	comment	Primary intracranial extradural hydatid cyst extending above and below the tentorium	Br J Neurosurg
			5	M. Behnke; H. M. Seitz; W. Kruis	1998	comment	Comment on article by Misra et al	Endoscopy
			6	M. Turgut	1998	comment	Multiple primary cerebral hydatid cysts 4]	British Journal of Neurosurgery
			7	M. Turgut	1998	comment	The role of mebendazole in the surgical treatment of central nervous system hydatid disease	Br J Neurosurg
			8	P. Schnider	1999	comment	Gamma knife radiosurgery in cerebral echinococcosis	Clin Infect Dis
			9	Y. Erşahin; S. Cağli	1999	reply	Cerebrovascular occlusive disease in hydatidosis	Childs Nerv Syst
			10	G. Hagemann; O. W. Witte; B. Gottstein	2000	reply	Isolated <i>Echinococcus granulosus</i> hydatid cyst in the CNS with severe reaction to treatment -: Reply	Neurology
			11	G. Y. Chang; D. Y. Ko	2000	comment	Isolated Echinococcus granulosus hydatid cyst in the CNS with severe reaction to treatment 5] (multiple letters)	Neurology
			12	A. T. Turgut; M. Turgut	2002	comment	Infected or complicated hydatid case mimicking a primary brain tumor	Neurosurgical Review
			13	C. Onal; R. Erguvan	2002	comment	Gigantic intracranial mass of hydatid cyst	Childs Nervous System
			14	A. T. Turgut; M. Turgut	2004	comment	Magnetic resonance imaging of hydatid cysts of the brain 2]	Magnetic Resonance Imaging
			15	D. E. Sakas	2004	comment	Primary multiple cerebral hydatid cysts with unusual features - Comment	Acta Neurochirurgica
			16	E. T. Tali	2004	editorial	Spinal infections	European Journal of Radiology
			17	F. S. Haddad	2004	comment	Primary multiple cerebral hydatid cysts with unusual features - Comment	Acta Neurochirurgica
			18	S. Chawla; S. Kumar; R. K. Gupta; P. N. Jayakumar	2004	comment	Marker of parasitic cysts on in vivo proton magnetic resonance spectroscopy: Is it succinate or pyruvate? (multiple letters)	Journal of Magnetic Resonance Imaging
			19	F. Haddad	2005	comment	Primary intracranial hydatid cyst in the interpeduncular cistern - Comment	Acta Neurochirurgica
			20	R. Erguvan-Önal; Ç. Önal	2005	comment	Intracranial hydatid cyst:: Can we prevent misdiagnosis?	Pediatric Infectious Disease Journal
			21	D. Sakas	2006	comment	Long-term surgical outcome in patients with intracranial hydatid cyst - Comment	Acta Neurochirurgica
			22	J. I. Ausman	2008	editorial	In this issue	Surgical Neurology
			23	D. R. Reddy	2009	Editorial	Managing cerebral and cranial hydatid disease	Neurology India
			24	M. Turgut	2010	Editorial	Intracranial extradural hydatid cysts: Review of the literature	Acta Neurochirurgica
			25	M. Turgut; A. T. Turgut	2010	comment	Spinal intradural extramedullary hydatidosis: report of 3 cases	Neurosurgery
			26	V. Wiwanitkit	2011	comment	Hydatid Cyst in Lateral Ventricle	Journal of Neurological Sciences-Turkish
			27	C. C. Lee; W. H. Wang	2013	comment	Commentary	Journal of Neurosciences in Rural Practice
			28	M. Sokouti; S. E. Golzari; K. Ghabili; A. M. Bazzazi	2013	comment	Pathogenesis of cerebral hydatid disease	Neurosciences (Riyadh)
			29	Z. N. Hasan	2013	comment	Pathogenesis of cerebral hydatid disease	Neurosciences
			30	Z. N. Hasan	2013	reply	Reply from author	Neurosciences (Riyadh)
			31	M. Sokouti; M. Sokouti; B. Sokouti	2014	comment	Pericyst shell or absent pericyst layer in the brain hydatid cyst?	Journal of Medical Ultrasonics
			32	D. X. Li; Y. J. Qian; Y. F. Ling; K. Lin	2015	reply	Response to letter by Ling et al.: Surgical extraction of a large left ventricular hydatid cyst under transesophageal echocardiography monitoring	International Journal of Cardiology
			33	A. T. Turgut; M. Turgut	2017	comment	Surgical Planning for the Treatment of a Patient with Multiple, Secondary, Intracranial Echinococcal Cysts	Surgery Journal
			34	M. Turgut	2018	reply	Letter to the Editor concerning “Primary intramedullary hydatid cyst: a case report and literature review” by Zhang Z, Fan J, Dang Y, Xu R, Shen C (2017) Eur Spine J 26(Suppl 1):107–110	European Spine Journal
			35	M. Turgut	2018	comment	Recurrence of chest wall hydatid cyst disease involving the thoracic spine in an Australian patient	Journal of Clinical Neuroscience
			36	Y. Aswani; P. Hira	2018	comment	Imaging spectrum of hydatid disease: Usual and unusual locations	Polish Journal of Radiology
			37	I. Popescu	2021	Editorial	Editorial	Chirurgia (Bucur)
			38	M. Turgut	2022	reply	Re: Maamri K, Cherif I, Trifa A, Nessib N, Elkahla G, Darmoul M. Hydatid cyst in the third ventricle of the brain: case report of an exceptionally rare condition. Childs Nerv Syst. 2022 Feb 9. 10.1007/s00381-022-05-460-4. Epub ahead of print. PMID: 35137268	Childs Nervous System
			1	A. C. White; P. Robinson; R. Kuhn	1997	chapter	Taenia solium cysticercosis: Host-parasite interactions and the immune response	Immunopathogenetic Aspects of Disease Induced by Helminth Parasites
			2	A. C. Meyer; G. L. Birbeck	2007	book	Parasitic Infections	Neurobiology of Disease
			3	E. T. Tali; O. Boyunaga	2007	chapter	The Spine and Spinal Cord in Children Normal Radiologic Appearance, Variations, Infections and Tumors	Spinal Imaging: Diagnostic Imaging of the Spine and Spinal Cord
			4	C. Stippich	2009	chapter	Parasitic Infections	Inflammatory Diseases of the Brain
			5	N. Pshenichnaya; M. Paul; E. Petersen; L. H. Chen; P. Schlagenhauf	2011	book	Eastern Europe	Infectious Diseases: A Geographic Guide
			6	P. Gautret; N. Mouffok; P. Parola; E. Petersen; L. H. Chen; P. Schlagenhauf	2011	book	North Africa	Infectious Diseases: A Geographic Guide
			7	A. G. Lescano; J. Zunt	2013	chapter	Other cestodes: sparganosis, coenurosis and Taenia crassiceps cysticercosis	Handb Clin Neurol
			8	J. E. Pittella	2013	chapter	Pathology of CNS parasitic infections	Handb Clin Neurol
			9	C. E. Uff; N. D. Kitchen	2016	book	Resective surgery of vascular and infective lesions for epilepsy	Treatment of Epilepsy, 4th Edition
			10	C. Deopujari; D. Muzumdar; S. Jain; V. M. R. Recinos	2018	book	Surgical Considerations in Tuberculosis, Fungal, and Parasitic Infections of CNS in Children	Handbook of Pediatric Neurosurgery
			11	M. Le Dudal; S. Bretagne; D. Hardy; F. Chrétien; G. Jouvion	2020	book	Helminth Infections of the CNS	Infections of the Central Nervous System: Pathology and Genetics
			12	J. Y. Chai; B. K. Jung	2024	chapter	Epidemiology and Geographical Distribution of Human Trematode Infections	Advances in Experimental Medicine and Biology
			1	S. A. Smith; K. S. Richards	1991	experimental or veterinary studies	ULTRASTRUCTURE AND MICROANALYSES OF THE PROTOSCOLEX HOOKS OF ECHINOCOCCUS-GRANULOSUS	Parasitology
			2	N. K. Rakha; J. B. Dixon; G. C. Skerritt; S. D. Carter; P. Jenkins	1992	experimental or veterinary studies	MODIFICATION OF ACCESSORY ACTIVITY OF SHEEP MONOCYTES INVITRO BY A COENURUS ANTIGEN FROM TAENIA-MULTICEPS	Veterinary Immunology and Immunopathology
			3	D. J. A. Brownlee; I. Fairweather; C. F. Johnston; M. T. Rogan	1994	experimental or veterinary studies	IMMUNOCYTOCHEMICAL LOCALIZATION OF SEROTONIN (5-HT) IN THE NERVOUS-SYSTEM OF THE HYDATID ORGANISM, ECHINOCOCCUS-GRANULOSUS (CESTODA, CYCLOPHYLLIDEA)	Parasitology
			4	M. Bouljihad; B. Berrag; H. W. Leipold	1995	experimental or veterinary studies	GROSS AND LIGHT-MICROSCOPIC FEATURES OF OVINE PULMONARY HYDATIDOSIS AND VERMINOUS PNEUMONIAS IN MOROCCO	Journal of Veterinary Medicine Series B-Zentralblatt Fur Veterinarmedizin Reihe B-Infectious Diseases and Veterinary Public Health
			5	A. Senel; C. Çokluk; L. Yildiz; E. Agar; M. Ayyildiz; A. Önder	2000	experimental or veterinary studies	The effects of albendazole solution at scolocidal concentration in the rat brain	Acta Neurochirurgica
			6	O. F. Al-Rawashdeh; F. K. Al-Ani; L. A. Sharrif; K. M. Al-Qudah; Y. Al-Hami; N. Frank	2000	experimental or veterinary studies	A survey of camel (<i>Camelus dromedarius</i>) diseases in Jordan	Journal of Zoo and Wildlife Medicine
			7	T. Arima; R. A. Drewell; M. Oshimura; N. Wake; M. A. Surani	2000	experimental or veterinary studies	A novel imprinted gene, HYMAI, is located within an imprinted domain on human chromosome 6 containing ZAC	Genomics
			8	Y. Fu; I. S. A. Marchal; T. Marchal; G. Bosquet; A. F. Petavy	2000	experimental or veterinary studies	Cellular immune response of lymph nodes from dogs following the intradermal injection of a recombinant antigen corresponding to a 66 kDa protein of <i>Echinococcus granulosus</i>	Veterinary Immunology and Immunopathology
			9	C. Gauci; G. Vural; T. Oncel; A. Varcasia; V. Damian; C. T. Kyngdon; P. S. Craig; G. A. Anderson; M. W. Lightowlers	2008	experimental or veterinary studies	Vaccination with recombinant oncosphere antigens reduces the susceptibility of sheep to infection with Taenia multiceps	Int J Parasitol
			10	T. Jibat; G. Ejeta; Y. Asfaw; A. Wudie	2008	experimental or veterinary studies	Causes of abattoir condemnation in apparently healthy slaughtered sheep and goats at HELMEX abattoir, Debre Zeit, Ethiopia	Revue De Medecine Veterinaire
			11	M. Belkhiri; M. Tlidjane; Y. Benhathat; T. Meziane	2009	experimental or veterinary studies	Histopathological study and pulmonary classification of bovine lesions	African Journal of Agricultural Research
			12	H. Avcioglu; K. A. T. Kapakin; I. Balkaya	2010	experimental or veterinary studies	Cases of Rare Located of Cystic Echinococcosis in Cattles	Kafkas Universitesi Veteriner Fakultesi Dergisi
			13	C. B. Ould Ahmed Salem; F. Schneegans; J. Y. Chollet	2011	experimental or veterinary studies	Study of lesional aspects of hydatid echinococcosis in Man in Mauritania: Fertility, histology of hydatid cysts and protoscolex viability	Bulletin de la Societe de Pathologie Exotique
			14	D. Xhaxhiu; I. Kusi; D. Rapti; E. Kondi; R. Postoli; L. Rinaldi; Z. M. Dimitrova; M. Visser; M. Knaus; S. Rehbein	2011	experimental or veterinary studies	Principal intestinal parasites of dogs in Tirana, Albania	Parasitology Research
			15	A. R. Larsen; R. Y. Bai; J. H. Chung; A. Borodovsky; C. M. Rudin; G. J. Riggins; F. Bunz	2015	experimental or veterinary studies	Repurposing the antihelmintic mebendazole as a hedgehog inhibitor	Mol Cancer Ther
			16	R. Y. Bai; V. Staedtke; T. Wanjiku; M. A. Rudek; A. Joshi; G. L. Gallia; G. J. Riggins	2015	experimental or veterinary studies	Brain Penetration and Efficacy of Different Mebendazole Polymorphs in a Mouse Brain Tumor Model	Clinical Cancer Research
			17	B. Irehan; E. Köroglu; S. Simsek	2016	experimental or veterinary studies	Administration of <i>Echinococcus granulosus</i> protoscoleces by different ways in mice and detection of serological responses	Ankara Universitesi Veteriner Fakultesi Dergisi
			18	D. K. Agrawal; S. K. Singh; Suganita; G. N. Singh; A. K. Singh	2016	experimental or veterinary studies	UNUSUAL PRESENTATION OF EXTENSIVE HYDATID CYST IN CALF MUSCLE: A CASE REPORT	Journal of Evolution of Medical and Dental Sciences-Jemds
			19	M. Moazeni; A. Oryan; H. Sharifiyazdi; O. Amrabadi; M. Akbari	2016	experimental or veterinary studies	A rare case of cerebral hydatidosis caused by a G1 genotype of <i>Echinococcus granulosus</i> in a cow from Iran	Journal of Helminthology
			20	H. Akbari; M. Maalhagh; A. S. Jahromi; M. Y. Karami; M. Mehrabani; M. H. Nematollahi	2017	experimental or veterinary studies	Effects of chronic prepubertal stress on serum level of kisspeptin and histopathological changes in the kidney of the male rat	Indian Journal of Experimental Biology
			21	K. Arsenopoulos; G. C. Fthenakis; E. Papadopoulos	2017	experimental or veterinary studies	Sonoparasitology: An alternative approach to parasite detection in sheep	Small Ruminant Research
			22	M. H. Kohansal; A. Nourian; M. T. Rahimi; A. Daryani; A. Spotin; E. Ahmadpour	2017	experimental or veterinary studies	Natural products applied against hydatid cyst protoscolices: A review of past to present	Acta Tropica
			23	B. Abedi; A. H. Maghsood; B. Khansarinejad; M. Fallah; M. Matini; S. Gholami; A. S. Pagheh; R. Ghasemikhah	2019	experimental or veterinary studies	Genotyping of Echinococcus granulosus isolates from livestock based on mitochondrial cox1 gene, in the Markazi province, Iran	Journal of Parasitic Diseases
			24	L. S. Galeno; B. L. D. Medeiros; S. M. R. de Carvalho; V. B. P. Rodrigues; P. M. V. de Sousa; J. J. S. Albuquerque; B. M. Araújo; F. L. Silva	2019	experimental or veterinary studies	Parasitic Encephalitis in a Bitch	Acta Scientiae Veterinariae
			25	M. K. Kouam; R. Meningue; D. E. Fon	2019	experimental or veterinary studies	Parasitic causes of organ condemnation in cattle slaughtered in Fako abattoirs, South-West region of Cameroon, and estimate of financial losses	Journal of Helminthology
			26	H. B. Zhang; J. Zhao; B. Chen; Y. F. Ma; Z. Q. Li; X. Shou; L. M. Wen; Y. Yuan; H. J. Gao; J. Ruan; H. L. Li; S. Lu; Y. H. Gong; J. H. Wang; H. Wen	2020	experimental or veterinary studies	Pharmacokinetics and tissue distribution study of liposomal albendazole in naturally <i>Echinococcus granulosus</i> infected sheep by a validated UPLC-Q-TOF-MS method	Journal of Chromatography B-Analytical Technologies in the Biomedical and Life Sciences
			27	J. Fabbri; J. P. Espinosa; P. E. Pensel; S. K. Medici; G. U. Gamboa; J. P. Benoit; M. C. Elissondo	2020	experimental or veterinary studies	Do albendazole-loaded lipid nanocapsules enhance the bioavailability of albendazole in the brain of healthy mice?	Acta Tropica
			28	W. Panziera; M. V. Bianchi; A. Vielmo; R. M. Bianchi; S. P. Pavarini; L. Sonne; J. F. Soares; D. Driemeier	2020	experimental or veterinary studies	Atypical parasitic lesions in slaughtered cattle in Southern Brazil	Revista Brasileira De Parasitologia Veterinaria
			29	Y. H. Gong; S. Z. Lv; C. Y. Tian; Y. Gao; B. Chen; L. M. Wen; H. J. Gao; W. Aimaiti; R. J. Ma; J. Zhao; J. H. Wang	2020	experimental or veterinary studies	Effect of Harmine and Its Derivatives Against <i>Echinococcus granulosus</i> and Comparison of DNA Damage Targets	Journal of Biomedical Nanotechnology
			30	M. Sabzalizadeh; M. R. Afarinesh; S. Esmaeili-Mahani; A. Farsinejad; A. Derakhshani; E. Arabzadeh; V. Sheibani	2021	experimental or veterinary studies	Transplantation of rat dental pulp stem cells facilities post-lesion recovery in the somatosensory whisker cortex of male Wistar rats	Brain Research Bulletin
			31	F. Tamarozzi; T. Kibona; W. A. de Glanville; T. Mappi; E. Adonikamu; A. Salewi; K. Misso; V. Maro; A. Casulli; A. Santoro; F. Santolamazza; B. T. Mmbaga; S. Cleaveland	2022	experimental or veterinary studies	Cystic echinococcosis in northern Tanzania: a pilot study in Maasai livestock-keeping communities	Parasit Vectors
			32	A. M. Abdybekova; A. A. Zhaksylykova; K. Z. Kushaliyev; E. Z. Kidiraliyev; A. R. Kozhayeva; U. Z. Kuzhebayeva; A. Grachev; A. Shevtsov; C. M. Budke	2023	experimental or veterinary studies	A survey of the parasites of Ural saiga antelopes and Turkmenian kulans of Kazakhstan	International Journal for Parasitology-Parasites and Wildlife
			33	M. Sabzalizadeh; M. R. Afarinesh; A. Derakhshani; V. Sheibani	2023	experimental or veterinary studies	Left Barrel Cortical Neurons Activity following Transplantation of Stem Cells into Right Lesioned-Barrel Cortex in Rats	Cell Journal
			34	M. Yildirim	2023	experimental or veterinary studies	Image Visualization and Classification Using Hydatid Cyst Images with an Explainable Hybrid Model	Applied Sciences-Basel
			35	Y. Gul; T. Muezzinoglu; G. Kilicarslan; S. Dogan; T. Tuncer	2023	experimental or veterinary studies	Application of the deep transfer learning framework for hydatid cyst classification using CT images	Soft Computing
			36	Z. Rashno; E. Rismani; J. B. Ghasemi; M. Mansouri; M. Shabani; A. Afgar; S. Dabiri; F. Rezaei Makhouri; A. Hatami; M. F. Harandi	2023	experimental or veterinary studies	Design of ion channel blocking, toxin-like Kunitz inhibitor peptides from the tapeworm, Echinococcus granulosus, with potential anti-cancer activity	Sci Rep
			37	M. Hajizadeh; A. Jabbari; A. Spotin; S. S. Hejazian; T. M. Galeh; H. Hassannia; M. Sahlolbei; A. S. Pagheh; E. Ahmadpour	2024	experimental or veterinary studies	Modulatory Effects of Hydatid Cyst Fluid on a Mouse Model of Experimental Autoimmune Encephalomyelitis	Veterinary Sciences
			1	M. D. Qui; L. C. Wen; D. J. Cheng	1994	article related to E. alveolaris/AE	Brain alveococcosis. Therapeutic experience in 14 cases	Chin Med J (Engl)
			2	P. Reittner; D. H. Szolar; M. Schmid	1996	article related to E. alveolaris/AE	Systemic manifestation of Echinococcus alveolaris infection	J Comput Assist Tomogr
			3	A. Karaman; A. Yalcin; F. Alper	2013	article related to E. alveolaris/AE	Lung metastasis caused by an infection with Echinococcus alveolaris	Interactive Cardiovascular and Thoracic Surgery
			4	A. Karaman; O. Araz; I. D. Subasi; Y. Gedikli; F. Alper; K. Ozden; E. Y. Ucar; M. Akgun	2015	article related to E. alveolaris/AE	A case of accelerated pulmonary silicosis with metastatic echinococcus alveolaris of the lungs and brain	Acta Medica Mediterranea
			5	F. Lakhdar; M. Benzagmout; K. Chakour; M. E. F. Chaoui	2020	article related to E. alveolaris/AE	Multiple and infected cerebral hydatid cysts mimicking brain tumor: Unusual presentation of hydatid cyst	Interdisciplinary Neurosurgery: Advanced Techniques and Case Management
			6	S. E. Voskanyan; A. N. Bashkov; G. G. Karmazanovsky; E. V. Naydenov; E. A. Ionova	2020	article related to E. alveolaris/AE	Planning principles for radical surgical intervention for liver alveococcosis based on computed and magnetic resonance imaging	Annals of HPB Surgery
			7	E. Parlak; S. B. Tekin	2021	article related to E. alveolaris/AE	An atypically located hydatid cyst	Revista da Sociedade Brasileira de Medicina Tropical
			8	T. M. Waziri; V. R. Bollineni; R. Kadi; J. D. Mey	2017	article related to E. alveolaris/AE	A giant intracranial hydatid cyst in an eleven-year-old boy	JBR-BTR
			1	E. Manes; A. Santucci	1990	review	Echinococcosis: intramuscular localization	Chir Organi Mov
			2	R. Mzabi; C. Dziri	1990	review	Extrahepatic echinococcosis: diagnosis and treatment	Revue du Praticien
			3	D. Munzer	1991	review	New perspectives in the diagnosis of Echinococcus disease	J Clin Gastroenterol
			4	C. F. Andreula; A. N. Recchia Luciani	1992	review	Parasitic infections of the nervous system in childhood: neuroradiologic aspects]	Minerva Pediatr
			5	H. S. Sharif	1992	review	ROLE OF MR IMAGING IN THE MANAGEMENT OF SPINAL INFECTIONS	American Journal of Roentgenology
			6	K. G. Go; J. M. Hew; R. L. Kamman; W. M. Molenaar; J. Pruim; E. H. Blaauw	1993	review	Cystic lesions of the brain. A classification based on pathogenesis, with consideration of histological and radiological features	European Journal of Radiology
			7	W. S. Kammerer	1993	review	Echinococcosis affecting the central nervous system	Semin Neurol
			8	C. C. Mallia; M. J. Wood	1994	review	CENTRAL-NERVOUS-SYSTEM PARASITOSES	Current Opinion in Infectious Diseases
			9	G. Edwards; P. A. Winstanley; S. A. Ward	1994	review	CLINICAL PHARMACOKINETICS IN THE TREATMENT OF TROPICAL DISEASES - SOME APPLICATIONS AND LIMITATIONS	Clinical Pharmacokinetics
			10	M. M. Ozek	1994	review	COMPLICATIONS OF CENTRAL-NERVOUS-SYSTEM HYDATID-DISEASE	Pediatric Neurosurgery
			11	S. Falcone; R. M. Quencer; M. J. D. Post	1994	review	MAGNETIC-RESONANCE-IMAGING OF UNUSUAL INTRACRANIAL INFECTIONS	Topics in Magnetic Resonance Imaging
			12	S. Geerts	1994	review	The efficacy of praziquantel for the treatment of cestode and metacestode infections	International Journal of Antimicrobial Agents
			13	A. I. Tobkes; H. J. Nord	1995	review	LIVER-BIOPSY - REVIEW OF METHODOLOGY AND COMPLICATIONS	Digestive Diseases
			14	A. Khiari; J. M. Fabre; R. Mzali; J. Domergue; M. I. Beyrouti	1995	review	UNUSUAL LOCATIONS OF HYDATID CYST	Annales De Gastroenterologie Et D Hepatologie
			15	A. Lowichik; A. J. Ruff	1995	review	PARASITIC INFECTIONS OF THE CENTRAL-NERVOUS-SYSTEM IN CHILDREN .3. SPACE-OCCUPYING LESIONS	Journal of Child Neurology
			16	P. Van Tassel; J. K. Curé	1995	review	Nonneoplastic intracranial cysts and cystic lesions	Semin Ultrasound CT MR
			17	L. X. Liu; P. F. Weller	1996	review	Antiparasitic drugs	N Engl J Med
			18	W. Apt; C. Perez; P. deRycke	1996	review	Non conventional treatment of human hydatidosis	Revista Medica De Chile
			19	B. Gottstein; A. Hemphill	1997	review	Immunopathology of Echinococcosis	Chemical Immunology
			20	K. J. Gossios; D. S. Kontoyiannis; M. Dascalogiannaki; N. C. Gourtsoyiannis	1997	review	Uncommon locations of hydatid disease: CT appearances	European Radiology
			21	W. N. Von Sinner	1997	review	Imaging of cystic echinococcosis	Acta Tropica
			22	D. B. Lewall	1998	review	Hydatid disease: Biology, pathology, imaging and classification	Clinical Radiology
			23	J. F. Briant; P. Richez; E. Belliol; D. Baréa; A. Raillat; P. Salamand; G. E. Gueguen; C. Arteaga; G. Clavel	1998	review	Osteoarticular involvement in parasitic diseases: bone echinococcosis]	J Radiol
			24	K. H. Chang; M. H. Han	1998	review	MRI of CNS parasitic diseases	J Magn Reson Imaging
			25	M. Turgut; K. Bayülkem	1998	review	Cerebrovascular occlusive disease: Hydatidosis	Child's Nervous System
			26	M. Tüzün; B. Hekimoglu	1998	review	Hydatid disease of the CNS:: Imaging features	American Journal of Roentgenology
			27	O. H. Del Brutto; A. Mosquera	1998	review	Helminth infections of the nervous system	Revista Ecuatoriana De Neurologia
			28	T. Todorov; G. Mechkov; P. Georgiev; S. Handjiev; K. Vutova; D. Petkov; A. Ivanov; V. Boeva	1998	review	Chemotherapy of human cystic hydatid disease: Indications, effectiveness, prognosis	Mediterranean Journal of Infectious and Parasitic Diseases
			29	Y. S. Cordoliani; J. L. Sarrazin; C. Leveque; P. Goasdoue; P. Sabbah	1998	review	Imaging of parasitic diseases of the brain	Journal of Neuroradiology
			30	M. E. Abd El Bagi; B. M. Sammak; M. S. Al Shahed; B. A. Yousef; O. A. Demuren; M. Al Jared; M. A. Thagafi	1999	review	Rare bone infections excluding the spine""	Eur Radiol
			31	C. M. Kornbluth; S. Destian	2000	review	Imaging of rickettsial, spirochetal, and parasitic infections	Neuroimaging Clinics of North America
			32	G. Engin; B. Acunas; I. Rozanes; G. Acunas	2000	review	Hydatid disease with unusual localization	European Radiology
			33	I. Pedrosa; A. Saíz; J. Arrazola; J. Ferreirós; C. S. Pedrosa	2000	review	Hydatid disease: radiologic and pathologic features and complications	Radiographics
			34	K. Abbassioun; A. Amirjamshidi	2001	review	Diagnosis and management of hydatid cyst of the central nervous system: Part 1: General considerations and hydatid disease of the brain	Neurosurgery Quarterly
			35	M. Zlitni; K. Ezzaouia; H. Lebib; M. Karray; M. Kooli; M. Mestiri	2001	review	Hydatid cyst of bone: diagnosis and treatment	World J Surg
			36	A. J. Hughes; B. A. Biggs	2002	review	Parasitic worms of the central nervous system: An Australian perspective	Internal Medicine Journal
			37	M. Turgut	2002	review	Hydatidosis of central nervous system and its coverings in the pediatric and adolescent age groups in Turkey during the last century: A critical review of 137 cases	Child's Nervous System
			38	D. A. Kiresi; A. Karabacakoglu; K. Ödev; S. Karaköse	2003	review	Pictorial review -: ommon locations of hydatid cysts	Acta Radiologica
			39	F. Nakamura-Uchiyama; K. Hiromatsu; K. Ishiwata; Y. Sakamoto; Y. Nawa	2003	review	The current status of parasitic diseases in Japan	Intern Med
			40	P. Polat; M. Kantarci; F. Alper; S. Suma; M. B. Koruyucu; A. Okur	2003	review	Hydatid disease from head to toe	Radiographics
			41	U. Rauhofer; G. Prager; M. Hörmann; H. Auer; K. Kaserer; B. Niederle	2003	review	Cystic echinococcosis of the thyroid gland in children and adults	Thyroid
			42	J. M. Mellado; L. Pérez del Palomar; A. Camins; E. Salvadó; A. Ramos; A. Saurí	2004	review	MR imaging of spinal infection: atypical features, interpretive pitfalls and potential mimickers	Eur Radiol
			43	E. T. Tali; S. Gültekin	2005	review	Spinal infections	European Radiology
			44	F. S. Haddad; G. F. Haddad	2005	review	Hydatid disease of the central nervous system - Personal experience: Its appearance, management, and outcome in the brain and spine	Neurosurgery Quarterly
			45	K. Shahlaie; M. W. Hawk; B. R. Hu; J. H. Theis; K. D. Kim	2005	review	Parasitic central nervous system infections: Echinococcus and Schistosoma	Reviews in Neurological Diseases
			46	M. D. Walker; J. R. Zunt	2005	review	Neuroparasitic infections: Cestodes, trematodes, and protozoans	Seminars in Neurology
			47	A. G. Osborn; M. T. Preece	2006	review	Intracranial cysts: radiologic-pathologic correlation and imaging approach	Radiology
			48	E. Y. Kao; R. Hung; V. Tse; M. Patel	2006	review	Emerging Medical and Nonsurgical Interventions in Cystic Lesions of the Spine	Seminars in Spine Surgery
			49	K. Taori; R. Sanyal; J. Rathod; S. Mahajan; G. Jajoo; V. Saxena; M. Bhagat	2006	review	CT appearances of hydatid disease at various locations	Australasian Radiology
			50	P. B. Kingsley; T. C. Shah; R. Woldenberg	2006	review	Identification of diffuse and focal brain lesions by clinical magnetic resonance spectroscopy	NMR in Biomedicine
			51	Y. J. Kim; T. B. Nutman	2006	review	Eosinophilia: Causes and pathobiology in persons with prior exposures in tropical areas with an emphasis on parasitic infections	Current Infectious Disease Reports
			52	A. T. Turgut; L. Altin; S. Topçu; B. Kiliçoǧlu; T. Altinok; E. Kaptanoǧlu; A. Karademir; U. Koşar	2007	review	Unusual imaging characteristics of complicated hydatid disease	European Journal of Radiology
			53	C. S. Restrepo; A. A. Raut; R. Riascos; S. Martinez; J. Carrillo; S. R. Prasad	2007	review	Imaging manifestations of tropical parasitic infections	Seminars in Roentgenology
			54	D. Filippou; D. Tselepis; G. Filippou; V. Papadopoulos	2007	review	Advances in Liver Echinococcosis: Diagnosis and Treatment	Clinical Gastroenterology and Hepatology
			55	J. M. E. Kovoor; R. D. Thomas; H. S. Chandrashekhar; P. N. Jayakumar; S. Pillai; S. K. Shankar	2007	review	Neurohydatidosis	Australasian Radiology
			56	M. Yuksel; G. Demirpolat; A. Sever; S. Bakaris; E. Bulbuloglu; N. Elmas	2007	review	Hydatid disease involving some rare locations in the body: a pictorial essay	Korean Journal of Radiology
			57	P. M. Rabinowitz; Z. Gordon; L. Odofin	2007	review	Pet-related infections	South African Family Practice
			58	M. H. Rodallec; A. Feydy; F. Larousserie; P. Anract; R. Campagna; A. Babinet; M. Zins; J. L. Drapé	2008	review	Diagnostic imaging of solitary tumors of the spine: what to do and say	Radiographics
			59	N. Wunderlich; G. Burchard	2008	review	Tropical cardiac diseases. Chagas disease and echinococcosis	Kardiologe
			60	A. S. Kivrak; O. Koc; D. Emlik; D. Kiresi; K. Odev; E. Kalkan	2009	review	Differential diagnosis of dumbbell lesions associated with spinal neural foraminal widening: imaging features	Eur J Radiol
			61	M. U. Amin; R. Mahmood; M. Shafique; M. S. Khan; A. Bilal; H. A. Siddiqi	2009	review	Pictorial review: Imaging features of unusual patterns and complications of hydatid disease	Journal of Radiology Case Reports
			62	A. Nourbakhsh; P. Vannemreddy; A. Minagar; E. G. Toledo; E. Palacios; A. Nanda	2010	review	Hydatid disease of the central nervous system: A review of literature with an emphasis on Latin American countries	Neurological Research
			63	J. Utzinger; R. Bergquist; R. Olveda; X. N. Zhou	2010	review	Important helminth infections in Southeast Asia diversity, potential for control and prospects for elimination	Adv Parasitol
			64	V. Santosh; A. Mahadevan; Y. T. Chickabasaviah; R. D. Bharath; S. S. Krishna	2010	review	Infectious lesions mimicking central nervous system neoplasms	Seminars in Diagnostic Pathology
			65	A. A. K. Abdel Razek; A. Watcharakorn; M. Castillo	2011	review	Parasitic diseases of the central nervous system	Neuroimaging Clinics of North America
			66	D. Muzumdar	2011	review	Central nervous system infections and the neurosurgeon: A perspective	International Journal of Surgery
			67	E. T. D. Hoey; G. S. Gulati; A. Ganeshan; R. W. Watkin; H. Simpson; S. Sharma	2011	review	Cardiovascular MRI for assessment of infectious and inflammatory conditions of the heart	American Journal of Roentgenology
			68	R. Neghina; A. M. Neghina; I. Marincu; I. Iacobiciu	2011	review	Cystic echinococcosis in Romania: The pediatric approach	Vector-Borne and Zoonotic Diseases
			69	A. Akgoz; S. Mukundan; T. C. Lee	2012	review	Imaging of Rickettsial, Spirochetal, and Parasitic Infections	Neuroimaging Clinics of North America
			70	B. Bobić; A. Nikolić; S. K. Radivojević; I. Klun; O. Djurković-Djaković	2012	review	Echinococcosis in Serbia: an issue for the 21st century?	Foodborne Pathog Dis
			71	S. Halezeroglu; E. Okur; M. O. Tanyü	2012	review	Surgical Management for Hydatid Disease	Thoracic Surgery Clinics
			72	S. Mandal; M. D. Mandal	2012	review	Human cystic echinococcosis: epidemiologic, zoonotic, clinical, diagnostic and therapeutic aspects	Asian Pacific Journal of Tropical Medicine
			73	B. Geramizadeh	2013	review	Unusual locations of the hydatid cyst: A review from Iran	Iranian Journal of Medical Sciences
			74	M. S. Taheri; R. Pourghorban; T. Faghihi Langroudi; A. A. Shabestari; H. Haghighatkhah; S. M. Bagheri	2013	review	Not-to-tap cystic lesions: Spectrum of hydatid disease	Emergency Radiology
			75	R. K. Gupta; K. J. Jobanputra; A. Yadav	2013	review	MR Spectroscopy in Brain Infections	Neuroimaging Clinics of North America
			76	Y. K. Duransoy; M. Mete; M. Selçuki	2013	review	Cerebral cystic echinococcosis in the light of our experience]	Turkiye Parazitol Derg
			77	A. A. Othman; F. Bruschi; A. A. Ganna	2014	review	Helminth parasitic infections of the central nervous system: a diagnostic approach	J Egypt Soc Parasitol
			78	D. Das; S. Islam; H. Bhattacharjee; A. Deka; D. Yambem; P. S. Tahiliani; P. Deka; P. Bhattacharyya; S. Deka; K. Das; G. Bharali; A. Deka; R. Paul	2014	review	Parasitic diseases of zoonotic importance in humans of northeast India, with special reference to ocular involvement	Eye and Brain
			79	G. C. Román	2014	review	Tropical myelopathies	Handb Clin Neurol
			80	G. F. Araj; Y. Mourad	2014	review	Hydatid disease: The lebanese contribution	Journal Medical Libanais
			81	N. Örmeci	2014	review	PAIR vs Örmeci technique for the treatment of hydatid cyst	Turkish Journal of Gastroenterology
			82	R. M. Khalifa; R. A. Othman	2014	review	Unusual localization and presentation of non-visceral hydatid cysts: review article	Journal of the Egyptian Society of Parasitology
			83	T. E. Nash	2014	review	Parasitic diseases that cause seizures	Epilepsy Currents
			84	A. L. Berkowitz; P. Raibagkar; B. S. Pritt; F. J. Mateen	2015	review	Neurologic manifestations of the neglected tropical diseases	J Neurol Sci
			85	L. L. F. do Amaral; R. H. Nunes; A. J. da Rocha	2015	review	Parasitic and Rare Spinal Infections	Neuroimaging Clinics of North America
			86	A. Malik; R. Chandra; R. Prasad; G. Khanna; B. Thukral	2016	review	Imaging appearances of atypical hydatid cysts	Indian Journal of Radiology and Imaging
			87	G. Salamone; L. Licari; B. Randisi; N. Falco; R. Tutino; A. Vaglica; R. Gullo; C. Porello; G. Cocorullo; G. Gulotta	2016	review	Uncommon localizations of hydatid cyst. Review of the literature	G Chir
			88	E. Zalaquett; C. Menias; F. Garrido; M. Vargas; J. F. Olivares; D. Campos; N. Pinochet; A. Luna; N. Dahiya; Á. Huete	2017	review	Imaging of Hydatid Disease with a Focus on Extrahepatic Involvement	Radiographics
			89	G. Choudhary; J. Chokr; U. K. Udayasankar	2017	review	Imaging of Atypical Brain Infections and Infection Mimics in Children	Journal of Pediatric Neurology
			90	M. C. Nunes; M. H. Guimarães Júnior; A. C. Diamantino; C. L. Gelape; T. C. Ferrari	2017	review	Cardiac manifestations of parasitic diseases	Heart
			91	P. R. Carnero; P. H. Mateo; S. Martín-Garre; A. G. Pérez; L. del Campo	2017	review	Unexpected hosts: imaging parasitic diseases	Insights into Imaging
			92	V. Patwardhan; D. Kumar; S. Singh	2017	review	Parasitic Infections in Pediatric Population of India: Epidemiology, Diagnosis, and Strategies for Prevention	Journal of Pediatric Infectious Diseases
			93	B. Geramizadeh	2018	review	Pancreatic Hydatid Cyst: A Clinicopathologic Review	Journal of the Pancreas
			94	L. C. Padayachy; M. Dattatraya	2018	review	Hydatid disease (Echinococcus) of the central nervous system	Childs Nerv Syst
			95	M. Stojkovic; J. Müller; T. Junghanss; T. F. Weber	2018	review	Radiological Diagnoses in the Context of Emigration: Infectious diseases	Rofo-Fortschritte Auf Dem Gebiet Der Rontgenstrahlen Und Der Bildgebenden Verfahren
			96	N. Majmundar; P. D. Patel; V. Dodson; A. Tran; I. Goldstein; R. Assina	2019	review	Parasitic infections of the spine: case series and review of the literature	Neurosurgical Focus
			97	C. F. Dietrich; W. Douira-Khomsi; H. Gharbi; M. Sharma; X. W. Cui; Z. Sparchez; J. Richter; A. Kabaalioğlu; N. S. Atkinson; D. Schreiber-Dietrich; Y. Dong	2020	review	Cystic echinococcosis, review and illustration of non-hepatic manifestations	Med Ultrason
			98	J. Y. Kim; M. H. Yi; T. S. Yong	2020	review	Allergen-like Molecules from Parasites	Curr Protein Pept Sci
			99	M. Zulfiqar; A. Shetty; R. Tsai; M. H. Gagnon; D. M. Balfe; V. M. Mellnick	2020	review	Diagnostic Approach to Benign and Malignant Calcifications in the Abdomen and Pelvis	Radiographics
			100	B. Abbasi; R. Akhavan; A. G. Khameneh; G. D. H. Amirkhiz; H. Rezaei-Dalouei; S. Tayebi; J. Hashemi; B. Aminizadeh; S. D. H. Amirkhiz	2021	review	Computed tomography and magnetic resonance imaging of hydatid disease: A pictorial review of uncommon imaging presentations	Heliyon
			101	C. Bastid; S. Terraz; C. Toso; F. Chappuis; L. Spahr; S. Bresson-Hadni	2021	review	Update on cystic echinococcosis of the liver]	Rev Med Suisse
			102	J. Y. Chai; B. K. Jung; S. J. Hong	2021	review	Albendazole and Mebendazole as Anti-Parasitic and Anti-Cancer Agents: an Update	Korean Journal of Parasitology
			103	S. Sioutis; L. Reppas; A. Bekos; E. Soulioti; T. Saranteas; D. Koulalis; G. Sapkas; A. F. Mavrogenis	2021	review	Echinococcosis of the spine	Efort Open Reviews
			104	B. W. Muthee; H. J. Bray	2022	review	Approach to the postnatal sonographic evaluation of prenatally detected abdominopelvic cysts	Ultrasonography
			105	A. Cervantes-Arslanian; H. H. Garcia; O. Rapalino	2023	review	Imaging of infectious and inflammatory cystic lesions of the brain, a narrative review	Expert Review of Neurotherapeutics
			106	L. C. Padayachy; M. M. Ozek	2023	review	Hydatid disease of the brain and spine	Childs Nervous System
			107	N. Khalili; P. Iranpour; N. Khalili; S. Haseli	2023	review	Hydatid Disease: A Pictorial Review of Uncommon Locations	Iranian Journal of Medical Sciences
			108	S. A. Alshoabi; A. H. Alkalady; K. M. Almas; A. O. Magram; A. K. Algaberi; A. A. Alareqi; A. M. Hamid; F. H. Alhazmi; A. A. Qurashi; O. M. Abdulaal; K. M. Aloufi; W. M. Alsharif; K. D. Alsultan; A. M. Omer; A. Gareeballah	2023	review	Hydatid Disease: A Radiological Pictorial Review of a Great Neoplasms Mimicker	Diagnostics
			109	T. A. Vasconcelos Miranda; K. Tsuchiya; L. T. Lucato	2023	review	Imaging of Central Nervous System Parasitic Infections	Neuroimaging Clin N Am
			110	D. A. Lakhani; F. Deng; D. D. M. Lin	2024	review	Infectious Diseases of the Brain and Spine: Parasitic and Other Atypical Transmissible Diseases	Magnetic Resonance Imaging Clinics of North America
			111	L. R. A. Rodriguez; J. P. Kirschbaum-Chrem; G. Romero; E. Villanueva; C. F. U. Charcape	2024	review	The many faces of pediatric hydatid disease: a pictorial review	Pediatric Radiology
			112	C. Dziri; K. Haouet; A. Fingerhut; A. Zaouche	2009	systematic review	Management of cystic echinococcosis complications and dissemination: Where is the evidence?	World Journal of Surgery
			113	B. Just; P. Kern; R. Luthardt; H. Rudolph; B. Grüner; K. Wahlers	2014	systematic review	Echinococcus cysts affecting oromaxillofacial structures--a systematic review	Oral Dis
			114	L. Lozneanu; R. A. Balan; S. E. Giusca; I. D. Caruntu; C. Amalinei; A. Grigoras	2019	systematic review	Ovarian hydatid cyst - systematic review of clinicopathological and immunohistochemical characteristics of an unusual entity	Romanian Journal of Morphology and Embryology
			115	C. Piloiu; D. L. Dumitrascu	2021	systematic review	Albendazole-Induced Liver Injury	American Journal of Therapeutics
			116	M. Al-Saeedi; A. Ramouz; E. Khajeh; A. El Rafidi; O. Ghamarnejad; S. Shafiei; S. Ali-Hasan-Al-Saegh; P. Probst; M. Stojkovic; T. F. Weber; K. Hoffmann; A. Mehrabi	2021	systematic review	Endocystectomy as a conservative surgical treatment for hepatic cystic echinococcosis: A systematic review with single-arm meta-analysis	Plos Neglected Tropical Diseases
			117	A. Pour-Rashidi; M. Turgut; M. Fallahpour; E. Mohammadi; S. Hanaei; N. Rezaei	2022	systematic review	Central nervous system hydatidosis around the world: a systematic review	Journal of Neurosurgical Sciences
			118	M. Kantzanou; M. A. Karalexi; C. M. Vassalos; G. Kostare; G. Vrioni; A. Tsakris	2022	systematic review	Central nervous system cystic echinococcosis: a systematic review	GERMS
			119	A. Mihetiu; D. G. Bratu; C. Tanasescu; B. I. Vintila; A. Sandu; M. Sandu; D. Serban; D. Sabau; A. Hasegan	2024	systematic review	Laparoscopic Management of Multiple Liver, Omental, Mesenteric, Peritoneal, and Round Ligament Hydatid Cysts-A Rare Report of a Case and a Systematic Literature Review	Journal of Personalized Medicine
			120	A. Paspala; E. Mela; M. Vailas; K. Nastos; D. Dellaportas; S. Kykalos; N. Machairas; D. Schizas	2024	systematic review	Primary Hydatid Cysts in the Extremities: A Systematic Review of the Literature	Cureus Journal of Medical Science
			121	J. H. Jaradat; I. M. Alkhawaldeh; A. J. Nashwan; Y. Al-Bojoq; M. N. Ramadan; I. Albalkhi	2024	systematic review	Diagnosis and Management Approaches for Cerebellar Hydatid Cysts: A Systematic Review of Cases	Cureus Journal of Medical Science
			122	S. Bumann; E. Kuenzli; R. Lissandrin; E. Brunetti; S. Goblirsch; L. Henning; F. Tamarozzi; A. Neumayrid	2024	systematic review	Cardiac cystic echinococcosis—A systematic review and analysis of the literature	PLoS Neglected Tropical Diseases

## Sheet: 5-reports not retrieved
			author	year	excluded reason	title	journal
82		1	A. el Khamlichi; A. el Ouahabi; F. Amrani; O. Assamti	1990	no full text	Development of intracerebral hydatid cyst evaluated with x-ray computed tomography. A case report]	Neurochirurgie
		2	A. Hamdi; R. Ayachi; R. Gargouri; A. Mourad	1990	no full text	HYDATID CYST OF THE BRAIN - REPORT OF A SERIES OF 14 CASES	Annales De Chirurgie
		3	D. G. Komongui; A. Diouf; B. Dao; B. Gentile; M. D. Bah; F. Diadhiou	1990	no full text	Hydatid cyst of the uterus (apropos of a case seen at the gynecologic and obstetrical clinic of the C.H.U. of Dakar)	Dakar médical
		4	D. Manojlović; B. Stijelja; N. Milović	1990	no full text	Echinococcal renal cyst]	Srp Arh Celok Lek
		5	H. Benmoussa; M. Tamehmacht; F. Bellakhdar	1990	no full text	Hydatidosis of the cranial vault. Two case reports]	Neurochirurgie
		6	V. Rocco	1990	no full text	A rare case of echinococcal cyst located in the ovary]	Minerva Ginecol
		7	V. S. Rosin	1990	no full text	Echinococcosis of the spinal canal]	Klin Med (Mosk)
		8	Z. Lazarov; I. Topalov; G. Krǔstinov	1990	no full text	Echinococcosis of the heart	Khirurgiia
		9	M. E. Jimenezmejias; E. Castilloojeda; J. A. C. Contreras; D. G. Gutierrez; J. R. Arce; J. P. Diaz	1991	no full text	CEREBRAL HYDATIDOSIS - ANALYSIS OF A SERIES OF 23 CASES	Medicina Clinica
		10	M. Volobuev Iu; A. Volobueva	1991	no full text	Experience with the treatment of brain and spinal cord echinococcosis]	Klin Khir (1962)
		11	P. Del Cimmuto; U. Del Papa; M. Faccia; G. Cellini	1991	no full text	An unusual case of hydatid cyst with adrenal localization]	Minerva Chir
		12	A. B. Radian; V. Grigoraş; E. Vogel	1992	no full text	An unusual case of ocular tumor"]"	Oftalmologia
		13	J. Müller	1992	no full text	Echinococcosis of the temporal bone--epidemiology, diagnosis, therapy and review of the literature]	Hno
		14	J. Rodríguez Vargas; I. Arroyo Carrera; V. Pitarch Esteve	1992	no full text	Pancreatic hydatid cysts]	Cir Pediatr
		15	M. Rivierez; A. El-Azhari; M. El Tantaoui; M. Alaoui	1992	no full text	Hydatic cyst of the cavernous sinus: Case report	Neurochirurgie
		16	A. A. Ameen	1993	no full text	Surgical treatment of cerebral hydatid cyst	Journal of Neurological and Orthopaedic Medicine and Surgery
		17	G. Stoianov	1993	no full text	Rare localizations of echinococcosis	Khirurgiia
		18	J. F. Cabrerizo; M. E. Jiménez-Mejías; E. Gómez-Cárdenas; J. M. Loizaga-Iriondo; I. Moreno-Maqueda	1993	no full text	Intracranial cystic lesion in a patient from a rural environment]	Enferm Infecc Microbiol Clin
		19	J. P. Leusink; J. A. Grotenhuis; P. M. V. Van Wieringen; A. J. A. Van Griethuysen; M. G. Baal	1993	no full text	A rare cause of hemiparesis: Cerebral hydatidosis	Nederlands Tijdschrift voor Geneeskunde
		20	L. C. Thakur; K. S. Anand	1993	no full text	Brain echinococcal disease in Pondicherry	Journal of Tropical Medicine and Hygiene
		21	E. Dietrichs; T. Tyssvang; N. O. Aanonsen; S. J. Bakke; K. Skullerud	1994	no full text	Tapeworms in the brain--a current problem in Norway?]	Tidsskr Nor Laegeforen
		22	E. H. Aksungur; M. Oguz; K. Bicakci; M. Altay	1994	no full text	CEREBRAL HYDATID LESION WITH DAUGHTER CYSTS - MR AND CT FINDINGS	American Journal of Roentgenology
		23	J. Carena; C. Smuckler; G. Sejanovich	1994	no full text	MULTIPLE CEREBRAL HYDATID-DISEASE	Medicina-Buenos Aires
		24	N. Ozdemir; M. Akal; H. Kutlay; S. Yavuzer	1994	no full text	CHEST-WALL ECHINOCOCCOSIS	Chest
		25	A. I. Garcia; R. Barrena; S. Guelbenzu; M. D. Yago; J. M. Macho; J. Torres	1995	no full text	Cerebral hydatid disease with multiple cysts: CT and MR findings	Radiologia
		26	J. G. Caldas; D. Gilbert; J. Comoy; C. Lacroix; D. Doyon	1995	no full text	INTRAPARENCHYMAL SIMPLE CYST OF THE CEREBELLUM - 2 CASES	Journal of Neuroradiology
		27	M. Achouri; A. el-Kamar; A. Naja; A. Ouboukhlik; A. Elazhari; M. Boucetta	1995	no full text	Multiple and bilateral cerebral hydatid cysts. A case]	Neurochirurgie
		28	M. Unal; C. Tuncer; K. Serce; M. Bostan; C. Erem; M. Gokce	1995	no full text	A cardiac giant hydatid cyst of the interventricular septum masquerading as ischemic heart disease: Role of MR imaging	Acta Cardiologica
		29	N. Z. Laraqui; A. Janah; M. Detsouli; M. Touhami; I. A. Chekkouri; Y. Benchakroun	1995	no full text	An uncommon site of hydatid cyst]	Rev Laryngol Otol Rhinol (Bord)
		30	T. Lühr; T. Junginger	1995	no full text	Muscular echinococcal cysts. A rare differential diagnosis of a soft tissue swelling]	Chirurg
		31	V. Cavallaro; R. Bonaccorso; F. Barbarino; S. Mazzone; F. Rainier; V. Minutolo; F. Cammisuli	1995	no full text	Unusual localization of hydatid disease	Chirurgia
		32	A. ElQuessar; M. Benabdejlil; A. Mansouri; M. R. ElHassani; N. Chakir; M. Jiddane; A. Benomar; M. Yahyaoui; T. Chkili; N. Boukhrissi	1996	no full text	Acute cerebral ischaemia after cerebral hydatid embolism. Two cases	Journal of Neuroradiology
		33	A. Sami; A. Elazhari; A. Ouboukhlik; A. Elkamar; M. Jiddane; M. Boucetta	1996	no full text	Hidatid disease of the spine and medulla. A study of 24 cases	Neurochirurgie
		34	D. Atilgan; S. Demirel; V. Akkaya; F. Korkut	1996	no full text	Left ventricular hydatid cyst: an unusual location of Echinococcus granulosus with multiple organ involvement	Journal of the American Society of Echocardiography : official publication of the American Society of Echocardiography
		35	G. Jeridi; H. Hmouda; S. E. Hajri; A. Hediji; H. Ammar	1996	no full text	Hydatid cyst of the right ventricle with acute cor pulmonale	Semaine Des Hopitaux
		36	I. Singh; R. Sharma; B. Singh; G. Panesar	1996	no full text	Umbilical hydatid cyst: A case report	Asian Journal of Surgery
		37	J. A. Martín Oterino; V. A. Chimpén Ruiz; G. Reviriego Jaén; A. Sánchez Rodríguez	1996	no full text	Repeated strokes as a sign of multiple cerebral hydatid cysts]	Neurologia
		38	M. Daali; R. Bennani-Lahmam; R. Bouchama; A. Hajji	1996	no full text	Diaphragmatic hydatid cysts	Lyon Chirurgical
		39	R. D. Casero; M. G. Costas; E. Menso	1996	no full text	An unusual case of hydatid disease: localization to the gluteus muscle	Clin Infect Dis
		40	R. Rein; B. Niggemann; M. Runge	1996	no full text	Echinococcosis of the heart]	Herz
		41	A. Benjelloun; L. Ouzidane; M. Ksiyer	1997	no full text	Brain hydatid cyst in children: Densitometric aspects	Radiologie - Journal du CEPUR
		42	A. Blanch; B. Ferreira; J. Salvador; I. Albert; H. Biosca; A. Tapia	1997	no full text	Hydatic cyst at the temporal region. Case report	Cirugia Plastica Ibero-Latinoamericana
		43	E. Ege; O. Soysal; M. Gülcüler; H. Ozdemir; M. Paç	1997	no full text	Cardiac hydatid cyst causing massive pulmonary embolism	Thorac Cardiovasc Surg
		44	E. Esteban Hernandez; M. J. Masip; A. Revert; F. Fernandez	1997	no full text	Cranial involvement in extradural hydatid cyst	Radiologia
		45	G. Arcidiacono; C. Di Mauro; C. Zingali; G. Gurgone; G. O. Asmundo; S. Borzi; S. Cuscuna; G. Garozzo; A. Longhitano; A. Mammana; L. Mughini	1997	no full text	Primary solitary cerebral echinococcosis. A case report	Minerva Medica
		46	H. Ozturk; H. Ceylan; T. Sakarya; S. Cetinkursun	1997	no full text	Unusual presentation of cyst hydatidosis in children: Report of two cases	Pediatrik Cerrahi Dergisi
		47	L. Struillou; C. Rabaud; N. Bischoff; M. A. Preiss; T. May; P. Canton	1997	no full text	Complications of cardiac hydatic cyst: 2 cases	Presse Medicale
		48	S. Uğras; I. Demirtas; H. Akdeniz; A. Kutluhan; N. Akpolat; M. Karakok	1997	no full text	Hydatid disease in a thyroglossal cyst	Acta Chir Belg
		49	E. Matyja; B. Schmidt-Sidor; M. Za̧bek; J. Jagielski; L. Królicki	1998	no full text	Multilocular cysticeral and hydatid cysts of the brain: A report of three cases	Folia Neuropathologica
		50	T. Ruiz; A. Rivera; A. Blanco	1998	no full text	Hydatid disease of the cranium: Neuroradiological findings in one case	Radiologia
		51	A. Tocchi; G. Mazzoni; L. Lepre; G. Liotta; G. Costa; F. Maggiolini; M. Miccini	1999	no full text	Rare locations of hydatid disease]	G Chir
		52	B. El Mostarchid; M. Cherkaoui; R. Maquilli; M. Alifdal; N. El Abbadi; F. Bellakhdar	1999	no full text	Hemichorea as the inaugural symptom of a cerebral hydatid cyst. Report of a case	Semaine Des Hopitaux
		53	H. Nazaroglu; M. Özates; A. Bilici; M. Simsek	1999	no full text	Multilocular cerebral hydatid disease with extracalvarial extension	American Journal of Roentgenology
		54	M. A. Wani; M. L. Babu; A. G. Ahanger; A. R. Kirmani; R. K. Saxena	1999	no full text	Hydated cyst of brain - A case report and review of literature	JK Practitioner
		55	M. Santangelo; G. Vescio; G. Sammarco; D. Cafaro; D. Gerbasi; E. Triggiani	1999	no full text	Rare primary localization of echinococcus cysts. Presentation of 2 cases and review of the literature]	Ann Ital Chir
		56	M. Z. Boudawara; H. Jemel; M. Ghorbel; C. Triki; R. Soussi; H. Ben; A. C. Mhiri; H. B. Mansour	1999	no full text	Hydatid cysts of the brainstem. Two case reports	Neurochirurgie
		57	T. Patankar; A. Krishnan; S. Prasad; A. Goel	1999	no full text	Isolated Cerebral Hydatid Cysts : A Comparative Study of Two Different Types of Presentations	Journal of Association of Physicians of India
		58	B. Salepci; S. Ozdogan; Z. Ocal; G. Sarac; B. Caglayan	2000	no full text	Disseminated hydatid disease with intracardiac localization: A case report	Clinical Pulmonary Medicine
		59	C. Özbek; I. Özsöyler; M. K. Arkci; T. Göktoǧan; E. Tonguc	2000	no full text	Cardiac hydatid cyst	Asian Cardiovascular and Thoracic Annals
		60	G. Filipov; R. Harizanov	2000	no full text	Treatment of cystic echinococcosis in children	Problems of Infectious and Parasitic Diseases
		61	I. Drira; H. Fennira; S. Hantous; E. El Mokhtar; O. Rekhis; J. Hadoussa; I. Mistiri; A. Ellafi; H. Keskes; R. Dakhlaoui; K. Ben Miled; M. Kammoun; A. Abid; A. Hamzaoui; M. L. Chebbi	2000	no full text	Hydatid pulmonary embolism: Two cases	Revue de Pneumologie Clinique
		62	M. Gazzaz; F. A. Bouyaakoub; A. Akhaddar; S. Derraz; A. Elkhamlichi	2000	no full text	Epidural hydatid cyst of the posterior fossa]	Neurochirurgie
		63	S. Tizniti; N. Allali; A. El Quessar; N. Chakir; M. R. El Hassani; M. Jiddane	2000	no full text	A particular cerebral hydatid cyst	Journal of Neuroradiology
		64	M. Choukri; A. Bertal; A. Lakhdar; M. Achouri; A. Ouboukhlik; A. El Kamar; A. El Azhari	2001	no full text	Calcified hydatid cyst of brain about a case	Journal of Neuroradiology
		65	M. Mahi; T. Amil; S. Chaouir; A. Hanine; M. Benameur	2001	no full text	Imaging of a historical case of vertebral hydatidosis]	J Neuroradiol
		66	C. Lupaşcu; L. Prescorniţă; G. Cucu; C. Lupaşcu	2002	no full text	Rare sites of hydatic cyst]	Rev Med Chir Soc Med Nat Iasi
		67	M. Yildirim; E. Varoglu; N. Gursan; U. Yildirim; B. Erdogmus; S. Dalga	2002	no full text	Unusual localization of hydatid cyst - Bone scintigraphy, brain SPECT, and magnetic resonance imaging findings	Clinical Nuclear Medicine
		68	A. P. Ndondo; G. Fieggen; J. M. Wilmshurst	2003	no full text	Hydatid disease of the spine in South African children	Journal of Child Neurology
		69	A. K. Pillai; M. V. Pillai; S. Vohra; E. B. Oommen	2004	no full text	Multiple central nervous system hydatidosis secondary to cardiac echinococcosis	Indian Journal of Radiology and Imaging
		70	D. Tiseo; F. Borrelli; I. Gentile; G. Benassai; G. Quarto; G. Borgia	2004	no full text	Cystic echinococcosis in humans: Our clinic experience	Parassitologia
		71	M. A. R. Ahmed; D. I. Bhat; B. Devi Indira	2004	no full text	Cerebellopontine angle extradural hydatid cyst mimicking an intracranial abscess	Indian Journal of Otology
		72	M. Bouaziz	2005	no full text	Calcified cerebral hydatid cyst: A case report	Cahiers Sante
		73	M. Ravalji; S. Kumar; A. Shah; D. Vaghela; G. Makwana; K. Singh	2006	no full text	CT and MRI features of the typical and atypical intracranial hydatid cysts: Report of five cases	Indian Journal of Radiology and Imaging
		74	M. Rumana; A. Mahadevan; M. Nayil Khurshid; J. M. Kovoor; T. C. Yasha; V. Santosh; B. Indira; S. K. Shankar	2006	no full text	Cestode parasitic infestation: intracranial and spinal hydatid disease--a clinicopathological study of 29 cases from South India	Clin Neuropathol
		75	M. Sreedhar	2006	no full text	Disseminated hydatid disease a case report with mr spectroscopic correlation	Indian Journal of Radiology and Imaging
		76	K. Vishal; Vibhuti	2010	no full text	Neuroimage--hydatid cyst of brain	J Assoc Physicians India
		77	G. Genç; T. Hosbul	2012	no full text	Primary cerebral hydatid cyst in a four-year-old child	Journal of Neurology
		78	A. T. Sayit; P. H. Gunbey; K. Aslan	2014	no full text	A case of disseminated hydatid disease by surgery involving multiple organs	Asian Pacific Journal of Tropical Disease
		79	B. Bali; M. Najjar	2016	no full text	Preoperative diagnosis of cerebral hydatid cyst and its therapeutic implications	Journal of Neurosurgical Sciences
		80	S. Thakar; A. Sunil	2023	no full text	Cerebral Cystic Echinococcosis	New England Journal of Medicine
		81	M. O. Buhari; O. Omoseebi; O. O. Oyeleye; O. Folaranmi; O. O. Erinomo; O. M. Adeniyi	2024	no full text	Cerebral Echinococcosis Mimicking a Brain Tumour in Rural Southwest Nigeria	West Afr J Med
		82	R. Y. Shih; K. K. Koeller	2015	no full text	Bacterial, Fungal, and Parasitic Infections of the Central Nervous System: Radiologic-Pathologic Correlation and Historical Perspectives	Radiographics

## Sheet: 6-reports excluded
			author	year	2	excluded reason	title	journal
769		1	M. H. El-Arousy; S. A. Ismail	2005	2	serology	Cerebrospinal echinococcosis: serodiagnosis using different hydatid cyst fluid antigens
		2	F. Makni; L. Hachicha; F. Mseddi; H. Hammami; F. Cheikhrouhou; H. Sellami; A. Sellami; R. Mzali; S. Boujelbène; R. Rebaï; I. Beyrouti; A. Ayadi	2007	2	serology	Apport of Western blot in diagnosis of hydatidosis
		3	T. Sunita; M. L. Dubey; S. Khurana; N. Malla	2007	2	serology	Specific antibody detection in serum, urine and saliva samples for the diagnosis of cystic echinococcosis
		4	E. B. Kia; H. Rahimi; M. Sharbatkhori; A. Talebi; M. Fasihi Harandi; H. Mirhendi	2010	2	molecular	Genotype identification of human cystic echinococcosis in Isfahan, central Iran
		5	M. A. Dadkhah; M. Yeganehzad; B. Nadery	2011	2	serology	Survey on Hydatid Cyst Infestation in Sarab City (Northwest of Iran) Using Epidemiological and Seroepidemiological Criteria
		6	S. M. Sadjjadi; F. Mikaeili; M. Karamian; S. Maraghi; F. S. Sadjjadi; S. Shariat-Torbaghan; E. B. Kia	2013	2	molecular	Evidence that the Echinococcus granulosus G6 genotype has an affinity for the brain in humans
		7	F. Lötsch; G. Mombo-Ngoma; J. Mischlinger; M. Groger; L. Veletzky; A. A. Adegnika; B. Lell; S. T. Agnandji; M. Bouyou-Akotet; M. Obermüller; M. Wassermann; R. Schneider; H. Auer; M. Ramharter	2018	2	community based study	Preliminary Evidence for the Absence of Cystic Echinococcosis in Gabon: A Cross-Sectional Pilot Survey in Humans and Definitive Hosts
		8	R. Shafiei; M. A. Ghatee; F. Jafarzadeh; Z. Javanshir; M. Karamian	2020	2	molecular	Genotyping and phylogenetic analysis of unusually located hydatid cysts isolated from humans in north-east Iran
		9	R. Stryinski; E. Lopienska-Biernat; M. Carrera	2020	2	molecular	Proteomic Insights into the Biology of the Most Important Foodborne Parasites in Europe
		10	A. Colpani; O. Achilova; G. L. D'Alessandro; C. Budke; M. Mariconti; T. Muratov; A. Vola; A. Mamedov; M. T. Giordani; U. Suvonkulov; E. Brunetti; T. Manciulli	2023	2	community based study	Ultrasound-Based Prevalence of Cystic Echinococcosis in the Samarkand Region of Uzbekistan: Results from a Field Survey
		11	K. Vutova; V. Velev; R. Tchipeva; N. Yancheva-Petrova; T. Tomov; B. Golemanov	2024	2	community based study	HUMAN CYSTIC ECHINOCOCCOSIS IN ENDEMIC REGIONS IN BULGARIA - ULTRASOUND SUR-VEILLANCE, TREATMENT AND FOLLOW-UP OF PATIENTS
		12	M. Shmueli; J. Van Buren; O. Sagi; D. Grupel; A. Sheves; Z. Assi; S. Ben-Shimol	2024	2	serology	Performance of Echinococcosis Serology is Associated with Disease Endemicity, Hydatid Cyst Location, Eosinophilia, Imaging Finding, and Treatment
		1	A. Di Palma; G. C. Ettorre; C. Scapati	1991	2	NID	The role of computerized tomography in the diagnosis of hydatid disease	Radiologia Medica
		2	A. Loi; B. Mannu; R. Montisci; A. D. Pinna; M. Talloru; G. Savona; C. D. Pinna; G. Dettori; G. Noya; G. Brotzu	1991	1	NID	Surgical treatment of hydatidosis	Ann Chir Gynaecol
		3	K. Demir; A. F. Karsli; T. Kaya; E. Devrimci; K. Alkan	1991	2	NID	CEREBRAL HYDATID CYSTS - CT FINDINGS	Neuroradiology
		4	M. Develoux; J. Audoin; F. Lamothe; A. Gali; A. Warter	1991	2	NID	Human hydatidosis in Niger	J Trop Med Hyg
		5	R. Krajewski; Z. Stelmasiak	1991	2	NID	Cerebral hydatid cysts in children	Child's Nervous System
		6	O. Cataltepe; A. Colak; O. E. Ozcan; T. Ozgen; A. Erbengi	1992	2	NID	INTRACRANIAL HYDATID CYSTS - EXPERIENCE WITH SURGICAL-TREATMENT IN 120 PATIENTS	Neurochirurgia
		7	T. Todorov; G. Mechkov; K. Vutova; P. Georgiev; I. Lazarova; Z. Tonchev; G. Nedelkov	1992	2	NID	Factors influencing the response to chemotherapy in human cystic echinococcosis	Bulletin of the World Health Organization
		8	T. Todorov; K. Vutova; G. Mechkov; P. Georgiev; D. Petkov; Z. Tonchev; G. Nedelkov	1992	2	NID	Chemotherapy of human cystic echinococcosis: comparative efficacy of mebendazole and albendazole	Ann Trop Med Parasitol
		9	M. R. Braddick; W. J. Reilly	1993	2	NID	Human hydatid disease leading to hospital admission in Scotland 1968-1989	Health Bull (Edinb)
		10	Y. Ersahin; S. Mutluer; D. G. McLone; E. Guzelbag; H. J. Hoffman	1993	2	NID	INTRACRANIAL HYDATID CYSTS IN CHILDREN	Neurosurgery
		11	A. Ouboukhlik; M. Choukri; A. Elazhari; A. Elkamar; M. Boucetta	1994	2	NID	INTRACRANIAL HYDATID CYST - ABOUT 48 CASES	Neurochirurgie
		12	G. Lucandri; G. D'Elia; L. Chiavellati; A. Sterpetti; E. Meloni; W. Canuti; G. Balducci; V. Ziparo; F. Stipa; S. Stipa	1994	2	NID	Unusual location of hydatid cysts: clinical and therapeutic aspects	Il Giornale di chirurgia
		13	J. C. Peter; Z. Domingo; C. Sinclairsmith; J. C. Devilliers	1994	2	NID	HYDATID INFESTATION OF THE BRAIN - DIFFICULTIES WITH COMPUTED-TOMOGRAPHY DIAGNOSIS AND SURGICAL-TREATMENT	Pediatric Neurosurgery
		14	R. Cheriet; B. Lagardere	1994	2	NID	HYDATID-DISEASE IN CHILDREN - EPIDEMIOLOGY AND DIAGNOSIS IN 280 CASES SEEN IN A PEDIATRIC DEPARTMENT IN EASTERN ALGERIA	Annales De Pediatrie
		15	S. S. Amr; Z. S. Amr; S. Jitawi; H. Annab	1994	2	NID	HYDATIDOSIS IN JORDAN - AN EPIDEMIOLOGIC-STUDY OF 306 CASES	Annals of Tropical Medicine and Parasitology
		16	A. V. Ciurea; G. Vasilescu; L. Nuteanu; N. Carp	1995	2	NID	Cerebral hydatid cyst in children - Experience of 27 cases	Child's Nervous System
		17	F. Gezen; A. Baysefer; T. Koksel; E. Gonul; K. M. Akay; E. Erdogan	1995	2	NID	HYDATID CYSTS OF THE BRAIN	Clinical Infectious Diseases
		18	S. M. Donovan; N. Mickiewicz; R. D. Meyer; C. B. Panosian	1995	2	NID	Imported echinococcosis in southern California	American Journal of Tropical Medicine and Hygiene
		19	I. Iacobiciu; V. Stefanoiu; Z. Lazar; R. Olariu; L. Negruţiu; A. Niţu; M. Bîrsan; S. Raduş; L. Dan	1996	2	NID	Aspects of hydatidosis in the adult population in Banat	Roumanian archives of microbiology and immunology
		20	I. Gunalp; K. Gunduz	1997	2	NID	Cystic lesions of the orbit	International Ophthalmology
		21	M. Turgut	1997	2	NID	Intracranial hydatidosis in Turkey: A review of 274 collected and three new cases	Neurological Infections and Epidemology
		22	J. Prousalidis; K. Tzardinoglou; L. Sgouradis; C. Katsohis; H. Aletras	1998	2	NID	Uncommon sites of hydatid disease	World J Surg
		23	H. M. Zahawi; O. K. Hameed; A. A. Abalkhail	1999	2	NID	The possible role of the age of the human host in determining the localization of hydatid cysts	Annals of Tropical Medicine and Parasitology
		24	S. Gupta; K. Desai; A. Goel	1999	2	NID	Intracranial hydatid cyst: A report of five cases and review of literature	Neurology India
		25	S. Kocaman; Y. Ersahin; S. Mutluer	1999	2	NID	Cerebral hydatid cysts in children	The Journal of neuroscience nursing : journal of the American Association of Neuroscience Nurses
		26	V. Mikhailova; O. Brankov; R. Drebov	1999	2	NID	The surgical treatment of pulmonary and associated echinococcosis in childhood	Khirurgiia
		27	A. El Abbassi-Skalli; A. Gharbi; A. Adil; A. Abdelouafi; R. Kadiri	2000	2	NID	Intracranial hydatid cyst: Contribution of scanography	Journal of Neuroradiology
		28	M. Amrani; F. Zouaidia; M. A. Belabbas; F. Labrousse; G. Catanzano; A. Elhachimi	2000	2	NID	Hydatidosis: apropos of several uncommon locations]	Med Trop (Mars)
		29	M. Khaldi; S. Mohamed; J. Kallel; N. Khouja	2000	2	NID	Brain hydatidosis: report on 117 cases	Childs Nervous System
		30	M. Safioleas; E. P. Misiakos; J. Kakisis; C. Manti; A. Papachristodoulou; P. Lambrou; K. K. Tsinari; G. Skalkeas	2000	2	NID	Surgical treatment of human echinococcosis	Int Surg
		31	M. Tor; A. Atasalihi; N. Altuntas; E. Sulu; T. Senol; A. Kir; R. Baran	2000	2	NID	Review of cases with cystic hydatid lung disease in a tertiary referral hospital located in an endemic region: a 10 years' experience	Respiration
		32	N. Altinörs; M. Bavbek; H. H. Caner; B. Erdogan	2000	2	NID	Central nervous system hydatidosis in Turkey: a cooperative study and literature survey analysis of 458 cases	J Neurosurg
		33	A. Akbar	2001	2	NID	Patterns of intracranial mass lesions - Experience of 78 cases	Journal of the College of Physicians and Surgeons Pakistan
		34	A. Shukla-Dave; R. K. Gupta; R. Roy; N. Husain; L. Paul; S. K. Venkatesh; M. R. Rashid; D. K. Chhabra; M. Husain	2001	2	NID	Prospective evaluation of in vivo proton MR spectroscopy in differentiation of similar appearing intracranial cystic lesions	Magnetic Resonance Imaging
		35	H. Drissa; Z. Zayani; R. Boussaada; R. M. Zaouali	2001	2	NID	Cardiac hydatid cyst (report of 8 cases)]	Tunis Med
		36	I. H. Kulaçoǧlu; M. T. Oruç; Z. Kocaerkek; S. Seçkin; F. Coşkun	2001	2	NID	Unusual locations of hydatid disease: An evaluation of 77 cases	Turkish Journal of Gastroenterology
		37	M. Turgut	2001	2	NID	Intracranial hydatidosis in Turkey: Its clinical presentation, diagnostic studies, surgical management, and outcome. A review of 276 cases	Neurosurgical Review
		38	G. Şahin-Akyar	2002	2	NID	Computed tomography and magnetic resonance imaging findings in cerebral hydatid disease	Radiography
		39	S. Andronikou; C. J. Welman; E. Kader	2002	2	NID	Classic and unusual appearances of hydatid disease in children	Pediatric Radiology
		40	T. J. Al Zain; S. H. Al-Witry; H. M. Khalili; S. H. Aboud; F. T. Al Zain	2002	2	NID	Multiple intracranial hydatidosis	Acta Neurochirurgica
		41	A. Al-Akayleh	2003	2	NID	Intracranial hydatid cysts: Diagnosis and treatment	Bahrain Medical Bulletin
		42	C. Çöl; M. Çöl; H. Lafçi	2003	2	NID	Unusual localizations of hydatid disease	Acta Medica Austriaca
		43	P. N. Jayakumar; S. G. Srikanth; H. S. Chandrashekar; J. M. E. Kovoor; S. K. Shankar; B. Anandh	2003	2	NID	Pyruvate: An in Vivo Marker of Cestodal Infestation of the Human Brain on Proton MR Spectroscopy	Journal of Magnetic Resonance Imaging
		44	E. O. Hamamci; H. Besim; A. Korkmaz	2004	2	NID	Unusual locations of hydatid disease and surgical approach	ANZ Journal of Surgery
		45	F. Mosca; T. R. Portale; A. Persi; A. Stracqualursi; S. Puleo	2004	2	NID	Uncommon abdominal sites of hydatid disease. Our experience with the surgical treatment of 15 cases]	Chir Ital
		46	R. M. Cooney; K. P. Flanagan; E. Zehyle	2004	2	NID	Review of surgical management of cystic hydatid disease in a resource limited setting: Turkana, Kenya	Eur J Gastroenterol Hepatol
		47	A. K. Tsaroucha; A. C. Polychronidis; N. Lyrantzopoulos; M. S. Pitiakoudis; A. J. Karayiannakis; K. J. Manolas; C. E. Simopoulos	2005	2	NID	Hydatid disease of the abdomen and other locations	World Journal of Surgery
		48	L. Lazǎr; A. Cǎpǎţînǎ	2005	2	NID	Clinical and parasitologic specifics of echinococcosis in children and teenagers: 68 cases	Bacteriologia, virusologia, parazitologia, epidemiologia (Bucharest, Romania : 1990)
		49	V. I. Dombrovskiĭ; N. I. Mineev; E. A. Dombrovskaia	2005	2	NID	Magnetic resonance imaging in the diagnosis of nonorganic hydatid disease]	Vestn Rentgenol Radiol
		50	Z. Miabi; H. Hashemi; M. Ghaffarpour; H. Ghelichnia; R. Media	2005	2	NID	Clinicoradiological findings and treatment outcome in patients with intracranial hydatid cyst	Acta Medica Iranica
		51	A. V. Ciurea; K. N. Fountas; T. C. Coman; T. G. Machinis; E. Z. Kapsalaki; N. I. Fezoulidis; J. S. Robinson	2006	2	NID	Long-term surgical outcome in patients with intracranial hydatid cyst	Acta Neurochirurgica
		52	A. Yolasigmaz; K. Reiterová; M. Turk; E. Reyhan; A. D. Bozdag; A. O. Karababa; N. Altintas; N. Altintas	2006	2	NID	Comparison of serological and clinical findings in Turkish patients with cystic echinococcosis	Helminthologia
		53	M. Ebsen; D. Theegarten	2006	2	NID	The duty of notification for pathologists according to the infectious disease control act. Tuberculosis as dominating disease	Pathologe
		54	M. Taghipour; H. Moin; B. Zamanizadeh; A. Kamkarpour; M. Esmaeeli; A. Haghnegahdar; Z. Zare; B. Malekpour	2006	2	NID	Foramen magnum surgery: Experience with 22 cases	Neurosurgery Quarterly
		55	Y. Yilmaz; M. Kösem; K. Ceylan; B. Köseoglu; I. Yalçinkaya; H. Arslan; M. Güneş; Ö. Söylemez	2006	2	NID	Our experience in eight cases with urinary hydatid disease: A series of 372 cases held in nine different clinics	International Journal of Urology
		56	Z. Obradović; E. Zerem; Z. Beslagić; A. Susić	2006	2	NID	Echinococcosis in Bosnia and Herzegovina	Medicinski arhiv.
		57	A. Gozubuyuk; B. Savasoz; S. Gurkok; O. Yucel; H. Caylak; K. Kavakli; M. Dakak; O. Genc	2007	2	NID	Unusually located thoracic hydatid cysts	Ann Saudi Med
		58	B. B. Ibrahim; F. M. Haridy; M. M. Hegazi; T. A. Morsy	2007	2	NID	Human hydatidosis granulosus in greater Cairo, Egypt: with general review	Journal of the Egyptian Society of Parasitology
		59	H. Ghannane; K. Aniba; M. Haddi; R. Naji; H. Jalal; N. El Idrissi; M. Lmejjati; A. Oussehal; S. A. Benali	2007	2	NID	Cerebral hydatic cyst in children: apropos of 6 cases	Archives De Pediatrie
		60	M. S. Bavil	2007	2	NID	Cerebral echinococcosis in children	Pan Arab Journal of Neurosurgery
		61	O. Salaou; K. Ibahiouin; A. Chellaoui; S. Hilmani; A. Lakhdar; A. Naja; A. Sami; M. Achouri; A. Ouboukhlik; A. El Kamar; A. El Azhari	2007	2	NID	Intracerebral hydatid cyst: About 104 cases	African Journal of Neurological Sciences
		62	S. F. Qafarli; R. S. Khalilzadeh; F. S. Qafarli; B. Eyvazov	2007	2	NID	Clinic, diagnostics and surgical treatment of cerebral hydatid disease	Azerbaijan Medical Journal
		63	S. G. Delis; A. Bakoyiannis; T. Exintabelones; C. Triantopoulou; J. Papailiou; C. Dervenis	2007	2	NID	Rare localizations of the hydatid disease. Experience from a single center	Journal of Gastrointestinal Surgery
		64	A. Yikilmaz; A. C. Durak; E. Mavili; H. Donmez; A. Kurtsoy; O. Kontas	2008	2	NID	The role of diffusion-weighted magnetic resonance imaging in intracranial cystic lesions	Neuroradiology Journal
		65	C. Constantin; S. Rǎdulescu; C. M. Creţu	2008	2	NID	Hydatidosis relapse in children--clinical and epidemiological study	Bacteriologia, virusologia, parazitologia, epidemiologia (Bucharest, Romania : 1990)
		66	M. Ali; H. Khan; K. M. Khan; K. Khwanzada; S. Ayub; S. Rahman	2008	2	NID	Cranioorbital hydatidosis	Journal of Pediatric Neurology
		67	M. V. Makhnev	2008	2	NID	Clinicoepidemiological features of echinococcosis in men serving in the Navy	Terapevticheskii Arkhiv
		68	N. Bal; N. E. Kocer; R. Arpaci; A. Ezer; F. Kayaselcuk	2008	2	NID	Uncommon locations of hydatid cyst	Saudi Medical Journal
		69	N. E. Koçer; Y. Kibar; M. E. Güldür; H. Deniz; K. Bakir	2008	2	NID	A retrospective study on the coexistence of hydatid cyst and aspergillosis	Int J Infect Dis
		70	S. A. Etibarli	2008	2	NID	Some properties of neurosurgical treatment of cerebral hydatid disease	Azerbaijan Medical Journal
		71	A. A. Abdel Razek; O. El-Shamam; N. Abdel Wahab	2009	2	NID	Magnetic resonance appearance of cerebral cystic echinococcosis: World Health Organization (WHO) classification	Acta Radiol
		72	D. Mezioug; C. Touil-Boukoffa	2009	2	NID	CYTOKINE PROFILE IN HUMAN HYDATIDOSIS: POSSIBLE ROLE IN THE IMMUNOSURVEILLANCE OF PATIENTS INFECTED WITH <i>ECHINOCOCCUS GRANULOSUS</i>	Parasite
		73	M. Ali; K. Mahmood; P. Khan	2009	2	NID	Hydatid cysts of the brain	Journal of Ayub Medical College, Abbottabad : JAMC
		74	S. Bellil; F. Limaiem; K. Bellil; I. Chelly; A. Mekni; S. Haouet; N. Kchir; M. Zitouna	2009	2	NID	Descriptive epidemiology of extrapulmonary hydatid cysts: a report of 265 Tunisian cases]	Tunis Med
		75	S. Hakverdi; H. Sayar; M. Yaldiz; S. Erdoğan; B. Akansu; M. S. Canda	2009	2	NID	Unusual localization of echinococcosis in Cukurova (134 cases)]	Turkiye Parazitol Derg
		76	A. Alghoury; E. El-Hamshary; A. Azazy; E. Hussein; H. Z. Rayan	2010	2	NID	Hydatid disease in yemeni patients attending public and private hospitals in Sana’a City, Yemen	Oman Medical Journal
		77	D. Basraoui; I. El Idrissi; H. Jalal; M. Hiroual; O. Essadki; A. Ousehal; K. Aniba; H. Ghannane; M. Lmejjati; S. A. Benali	2010	2	NID	Intracranial hydatid cysts in children: a report of 9 cases	Journal De Radiologie
		78	F. Limaiem; S. Bellil; K. Bellil; I. Chelly; A. Mekni; M. Khaldi; S. Haouet; M. Zitouna; N. Kchir	2010	2	NID	Primary hydatidosis of the central nervous system: A retrospective study of 39 Tunisian cases	Clinical Neurology and Neurosurgery
		79	I. Marinova; G. Nikolov; A. Michova; R. Kurdova	2010	2	NID	STUDY ON SERUM SPECIFIC IgE IN PATIENTS WITH CYSTIC ECHINOCOCCOSIS	Comptes Rendus De L Academie Bulgare Des Sciences
		80	K. Çaǧlayan; A. Çelik; A. Koç; A. C. Kutluk; E. Altnl; A. S. Çelik; N. Köksal	2010	2	NID	Unusual locations of hydatid disease: Diagnostic and surgical management of a case series	Surgical Infections
		81	N. A. Ahmadi; M. Hamidi	2010	2	NID	Unusual localizations of human hydatid disease in Hamedan province, west of Iran	Helminthologia
		82	N. Inan; N. Akhun; G. Akansel; A. Arslan; E. Çiftçi; A. Demirci	2010	2	NID	Conventional and diffusion-weighted MRI of extrahepatic hydatid cysts	Diagnostic and Interventional Radiology
		83	O. Engin; B. Calik; M. Yilmaz; E. Temiz; I. Karagulle	2010	2	NID	Surgical treatment of hydatid cyst. Retrospective review of 62 patients	Revista Chilena De Cirugia
		84	S. M. Djuricic; S. Grebeldinger; D. I. Kafka; I. Djan; M. Vukadin; Z. V. Vasiljevic	2010	2	NID	Cystic echinococcosis in children - the seventeen-year experience of two large medical centers in Serbia	Parasitol Int
		85	Y. Tuzun; I. Solmaz; G. Sengul; Y. Izci	2010	2	NID	The complications of cerebral hydatid cyst surgery in children	Child's Nervous System
		86	A. El-Sheikh Mohamed; A. Al Malki; M. A. El Shiekh; A. Al Robayan	2011	2	NID	Non-surgical management in 336 patients of hydatid disease: 23 years experience at Riyadh Military Hospital	Hepato-Gastroenterology
		87	K. Wahlers; C. N. Menezes; M. Wong; B. Mogoye; J. Frean; T. Romig; P. Kern; M. P. Grobusch	2011	2	NID	Human cystic echinococcosis in South Africa	Acta Tropica
		88	N. A. Ahmadi; F. Badi	2011	2	NID	Human hydatidosis in Tehran, Iran: A retrospective epidemiological study of surgical cases between 1999 and 2009 at two university medical centers	Tropical Biomedicine
		89	N. A. Wani; T. L. Kousar; T. Gojwari; I. Robbani; M. Singh; A. Ramzan; Q. Khan; A. Kirmani; A. Wani	2011	2	NID	Computed tomography findings in cerebral hydatid disease	Turkish Neurosurgery
		90	S. Duishanbai; D. Geng; C. Liu; H. R. Guo; Y. J. Hao; B. Liu; Y. X. Wang; K. Luo; K. Zhou; H. Wen	2011	2	NID	Treatment of intracranial hydatid cysts sailike duishanbai	Chinese Medical Journal
		91	Y. Fares; M. El-Zaatari; G. Haddad; A. Kanj	2011	2	NID	Cerebral hydatid cyst: Successfully managed	Pan Arab Journal of Neurosurgery
		92	M. A. Vahedi; M. L. Vahedi	2012	2	NID	Demographics of patients with surgical and nonsurgical cystic Echinococcosis in east Azerbaijan from 2001 to 2012	Pakistan Journal of Biological Sciences
		93	S. Mahmoudi; S. Elikaee; H. Keshavarz; B. Pourakbari; S. Mamishi	2012	2	NID	Pediatric hydatidosis in Iranian referral pediatrics center	Iranian Journal of Parasitology
		94	T. Khamechian; J. Alizargar; T. Mazoochi	2012	2	NID	The value of touch preparation for rapid diagnosis of brain tumors as an intraoperative consultation	Iranian Journal of Medical Sciences
		95	Z. Mayabi; Y. Asghar; M. Goldust	2012	2	NID	Management and treatment of headaches based on neuroradiological findings	Journal of Medical Sciences (Faisalabad)
		96	B. Eljebbouri; M. Gazzaz; B. Elmostarchid	2013	2	NID	Unknown case: part 2: Vertebral and spinal cord hydatidosis	Spine (Phila Pa 1976)
		97	D. Ghartimagar; A. Ghosh; M. K. Shrestha; O. P. Talwar; B. Sathian	2013	2	NID	14 years hospital based study on clinical and morphological spectrum of hydatid disease	Journal of the Nepal Medical Association
		98	I. Eser; Z. H. A. Sak; S. Gunay; A. Seker; F. Yalcin; M. Cevik; M. S. Aydin; T. Ulas; A. Uzunkoy; I. C. Kurkcuoglu	2013	2	NID	Surgical treatment of 599 patients with hydatid cysts in the liver and lungs	Kardiochirurgia I Torakochirurgia Polska-Polish Journal of Thoracic and Cardiovascular Surgery
		99	K. Luo; D. H. Luo; T. R. Zhang; H. Wen	2013	2	NID	Primary intracranial and spinal hydatidosis: A retrospective study of 21 cases	Pathogens and Global Health
		100	M. B. Khelil; M. Allouche; A. Banasr; F. Gloulou; A. Benzarti; M. Zhioua; S. Haouet; M. Hamdoun	2013	2	NID	Sudden death due to hydatid disease: A six-year study in the northern part of Tunisia	Journal of Forensic Sciences
		101	Z. N. Hasan; W. J. Sagban; A. K. Hatim; M. A. Assad	2013	2	NID	Intracranial hydatid cyst. Clinical features and outcomes of surgical treatment of a series of 8 Iraqi cases	Neurosciences
		102	I. Eser; H. Karabag; S. Gunay; A. Seker; M. Cevik; Z. H. A. Sak; F. Yalcin; M. S. Aydin	2014	2	NID	Surgical approach for patients with unusually located hydatid cyst	Annali Italiani di Chirurgia
		103	M. Belahcen; K. Khattala; A. Elmadi; Y. Bouabdellah	2014	2	NID	Cerebral hydatid cyst in children: Report of 5 cases	Pan Afr Med J
		104	M. Jedidi; S. Mlayeh; T. Masmoudi; M. K. Souguir; M. Zemni	2014	2	NID	Sudden Death Due to Hydatid Cyst Thirty-Four Medicolegal Autopsy Cases	American Journal of Forensic Medicine and Pathology
		105	N. Altay; H. H. Yüce; A. Küçük; H. Aydoğan; S. Yalçin; Z. B. Yildirim	2014	2	NID	Anesthetic management in hydatid disease: a review of 435 cases	Clin Ter
		106	R. Wani; A. M. Jehangeer; Y. Asif; I. Naaz; A. Shah	2014	2	NID	Site distribution and pathology of hydatid disease from a teritiary care hospital	JK Practitioner
		107	S. Alam; U. S. Umer; S. Gul; S. Ghaus; B. Farooq; F. Gul	2014	2	NID	Uncommon sites of a common disease - Hydatid cyst	Journal of Postgraduate Medical Institute
		108	Y. Turan; T. Yilmaz; C. Göçmez; K. Kamasak; S. Kemaloglu; R. Tekin; S. Hattapoglu; H. Bozkaya; A. Çaliskan; A. Ceviz	2014	2	NID	Assessment of Cases With Intracranial Hydatid Cyst: A 23-Year Experience	Journal of Neurological Sciences-Turkish
		109	E. Demirci; E. Altun; M. Çalık; I. Durur Subaşı; S. Şipal; B. Gündoğdu Ö	2015	2	NID	Hydatid Cyst Cases with Different Localization: Region of Erzurum]	Turkiye Parazitol Derg
		110	G. D. Lianos; A. Lazaros; K. Vlachos; G. K. Georgiou; H. V. Harissis; A. Mangano; S. Rausei; L. Boni; F. Frattini; A. Biondi; G. Dionigi; C. Katsios	2015	2	NID	Unusual locations of hydatid disease: a 33 year's experience analysis on 233 patients	Updates Surg
		111	M. Ulutas; K. Cinar; M. Secer	2015	2	NID	Removal of large hydatid cysts with balloon-assisted modification of Dowling’s method: technical report	Acta Neurochirurgica
		112	Z. Andalib Aliabadi; F. Berenji; A. Fata; L. Jarahi	2015	2	NID	Human hydatidosis/echinococosis in north eastern Iran from 2003-2012	Iranian Journal of Parasitology
		113	A. El Bousaadani; R. Abada; S. Rouadi; M. Roubal; M. Mahtar; F. Kadiri	2016	2	NID	Head and neck localizations of hydatid cyst: A series of 17 cases]	Rev Stomatol Chir Maxillofac Chir Orale
		114	A. H. Sarmast; H. I. Showkat; N. F. Shah; B. Mujtaba; A. A. Malik; N. K. Malik; F. Q. Parray	2016	2	NID	Hydatids everywhere: A 15-year experience of unusual locations of the disease in an endemic area	Journal of Research in Medical Sciences
		115	E. Farajirad; M. Farajirad; M. Khajavi; S. R. H. Shojaie	2016	2	NID	Central nervous system hydatid disease:clinical analysisof 99 cases in qaem hospital of Mashad university of medical sciences Iran	Neurosurgery Quarterly
		116	G. Bora; A. Sünnetçioğlu; M. Sünnetçioğlu; A. Bora; Ö. Yılmaz; N. Çim; A. İ. Baran	2016	2	NID	Examination of atypical located hydatid cyst disease in Eastern Turkey	Eastern Journal of Medicine
		117	M. Çakır; M. Balasar; T. Küçükkartallar; A. Tekin; A. Kartal; Ö. Karahan; S. Kargın	2016	2	NID	Management of Extra-Hepatopulmonary Hydatid Cysts (157 cases)	Turkiye Parazitol Derg
		118	M. M. Khan; M. Shah; A. A. Khan; R. ur Rehman; S. Ayub; A. Ahmad; A. Aman; M. A. Shah	2016	2	NID	CLINICAL FEATURES AND OUTCOME ANALYSIS OF INTRACRANIAL HYDATID CYSTS	Journal of Ayub Medical College, Abbottabad : JAMC
		119	A. El Saqui; M. Aggouri; M. Benzagmout; K. Chakour; M. E. F. Chaoui	2017	2	NID	Cerebral hydatid cysts in children: About 15 cases	Pan Afr Med J
		120	E. Gun; D. Etit; D. O. Buyuktalanci; F. Cakalagaoglu	2017	2	NID	Unusual locations of hydatid disease: A 10-year experience from a tertiary reference center in Western Turkey	Annals of Diagnostic Pathology
		121	E. Türkoğlu; N. Demirtürk; H. Tünay; M. Akıcı; G. Öz; D. Baskin Embleton	2017	2	NID	Evaluation of Patients with Cystic Echinococcosis	Turkiye Parazitol Derg
		122	F. Dam Larsen; S. Jespersen; C. Wejse; E. Petersen; C. S. Larsen	2017	2	NID	One-sixth of inpatients in a Danish infectious disease ward have imported diseases: A cross-sectional analysis	Travel Medicine and Infectious Disease
		123	G. Berberian; M. T. Rosanova; L. Inda; C. Sarkis; H. Questa; P. Paulin; M. Costa; M. Taicz	2017	2	NID	Echinococcosis in children: Experience in a tertiary care hospital outside the endemic area	Archivos Argentinos de Pediatria
		124	H. Noaman; S. Rawaf; A. Majeed; A. M. Salmasi	2017	2	NID	Hydatid Cyst of the Heart	Angiology
		125	M. A. Mesrati; M. Belhadj; A. Aissaoui; N. HajSalem; D. Oualha; M. Boughattas; I. Messaoudi; F. Hammedi; A. Zakhama; A. Chadly	2017	2	NID	Sudden cardiovascular death in adults: Study of 361 autopsy cases]	Ann Cardiol Angeiol (Paris)
		126	N. Altinors; S. Comert; E. Sonmez; F. Altinel	2017	2	NID	Turkish Contribution to Journal of Neurosurgery and Acta Neurochirurgica	Turkish Neurosurgery
		127	R. K. Shangareyeva; A. A. Mirasov; V. V. Glazyrina; E. K. Timerbaeva	2017	2	NID	Combined echinococcosis management in children]	Khirurgiia (Mosk)
		128	S. Hallaç Keser; A. Selek; D. Ece; C. C. Barışık; S. Şensu; G. G. Geçmen; S. Şengiz Erhan; Ş. Çoban Kökten; N. Özdemir Barışık; A. Ege Gül	2017	2	NID	Review of hydatid cyst with focus on cases with unusual locations	Turk Patoloji Dergisi
		129	S. Sarkar; H. Roy; P. Saha; M. Sengupta; K. Sarder; M. Sengupta	2017	2	NID	Cystic echinococcosis: A neglected disease at usual and unusual locations	Tropical Parasitology
		130	J. N. Chen; X. T. Wu; Y. Q. He; S. S. Li; Y. Y. Deng; J. Chen; W. Y. Fang; Z. M. Zeren; J. M. Peng; Y. J. Li; J. Mu; D. Zhou	2018	2	NID	A Retrospective Analysis of the Clinical Features of Inpatients With Epilepsy in the Ganzi Tibetan Autonomous Prefecture	Frontiers in Neurology
		131	O. Shirmen; B. Batchuluun; A. Lkhamjav; T. Tseveen; T. Munkhjargal; T. Sandag; E. Lkhagvasuren; T. Yanagida; Y. Nishikawa; A. Ito	2018	2	NID	Cerebral cystic echinococcosis in Mongolian children caused by Echinococcus canadensis	Parasitol Int
		132	P. Alvarez; N. Castiglione; S. Moreno; J. Bolpe	2018	2	NID	Hydatid disease in children of Buenos Aires Province	Archivos Argentinos De Pediatria
		133	S. Ramasamy; P. Alagappan; A. Chellathurai; P. Muthaiyan; S. Rajan	2018	2	NID	IN VIVO PROTON MR SPECTROSCOPY IN DIAGNOSIS OF INTRACRANIAL CYSTIC LESIONS	Journal of Evolution of Medical and Dental Sciences-Jemds
		134	T. Tural-Kara; H. Özdemir; A. Karbuz; B. A. Kocabaş; A. Yahşi; T. Erat; M. Bingöl-Koloğlu; S. Fitöz; E. Tutar; E. Çiftçi; E. İnce	2018	2	NID	Clinical characteristics of childhood hydatid disease: A single tertiary centre experience from Turkey	Hong Kong Journal of Paediatrics
		135	A. Butt; J. Khan	2019	2	NID	The Maverick Disease: Cystic Echinococcosis in Unusual Locations: A Ten Year Experience from an Endemic Region	Cureus Journal of Medical Science
		136	A. S. Bhatt; R. Mhatre; B. N. Nadeesh; A. Mahadevan; T. C. Yasha; V. Santosh	2019	2	NID	Nonneoplastic Cystic Lesions of the Central Nervous System-Histomorphological Spectrum: A Study of 538 Cases	Journal of Neurosciences in Rural Practice
		137	B. Monge-Maillo; M. Olmedo Samperio; J. A. Pérez-Molina; F. Norman; C. R. Mejía; S. C. Tojeiro; R. López-Vélez	2019	2	NID	Osseous cystic echinococcosis: A case series study at a referral unit in Spain	PLoS Negl Trop Dis
		138	Q. Liang; H. Xiang; L. Xu; H. Wen; Z. Tian; A. Yunus; C. Wang; D. Jiang; M. Abuduwaili; J. Chen; X. Song	2019	2	NID	Treatment experiences of thoracic spinal hydatidosis: a single-center case-series study	Int J Infect Dis
		139	T. S. Eyüboglu; T. R. Gürsoy; A. T. Aslan; S. Pekcan; Budakoglu, II	2019	2	NID	Ten-year follow-up of children with hydatid cysts	Turk Pediatri Arsivi-Turkish Archives of Pediatrics
		140	A. Baruah; K. Sarma; B. Barman; P. Phukan; C. Nath; P. Boruah; P. Rajkhowa; M. Baruah; A. Dutta; N. Naku	2020	2	NID	Clinical and Laboratory Presentation of Hydatid Disease: A Study From Northeast India	Cureus Journal of Medical Science
		141	A. Butt; J. A. Khan	2020	2	NID	Cystic echinococcosis: a 10-year experience from a middle-income country	Tropical Doctor
		142	O. Amahmid; Y. El Guamri; K. Zenjari; S. Bouhout; M. A. Moh; F. Boraam; A. A. Melloul; H. Benfaida; K. Bouhoum; D. Belghyti	2020	2	NID	Epidemiology and clinical features of human cystic echinococcosis in adults from an endemic area (Morocco)	Clinical Epidemiology and Global Health
		143	S. Soltany; H. R. Hemmati; J. A. Toussy; H. Nazifi; A. Alibakhshi; P. A. Toosi	2020	2	NID	Evaluation of musculoskeletal hydatid cyst cases in terms of clinical manifestations, method of dealing, treatment, and recurrence	Open Access Macedonian Journal of Medical Sciences
		144	J. Gu; Y. Bao; Y. Zheng	2021	2	NID	Clinical features of eosinophilia in peripheral blood in children with parasitic diseases	Chinese Journal of Applied Clinical Pediatrics
		145	R. N. Harizanov; I. G. Rainova; I. T. Kaftandjiev	2021	2	NID	Extra-hepatopulmonary cystic echinococcosis in Bulgaria: frequency, management and outcome of the disease	Parasitology
		146	Y. Aydin; A. B. Ulas; I. Ince; E. Korkut; H. Ogul; S. Eren; B. Firinci; N. C. Karaavci; E. Sener; K. Tuncer; F. K. Can; F. Ozkaya; K. Kasali; C. Calikoglu; G. Ozturk; A. Colak; A. B. Salman; I. Ozbey; M. Ceviz; A. Eroglu	2021	2	NID	Large Case Series Analysis of Cystic Echinococcosis	Indian Journal of Surgery
		147	Y. Baş; Y. E. Beyhan; H. H. K. Şahin; T. Özçerezci; D. Karasartova; A. S. Güreser; G. Güney; A. T. Özkan	2021	2	NID	Evaluation of Formalin-fixed Paraffin-embedded Tissue Samples Diagnosed by Histopathology as Echinococcus in Çorum	Turkiye Parazitol Derg
		148	H. H. Luo; Q. Wang; B. Duo; Z. Huo	2022	2	NID	Retrospective Analysis of Pathological Diagnosis of Central Nervous System Diseases in Tibet]	Zhongguo Yi Xue Ke Xue Yuan Xue Bao
		149	I. Lahmidi; C. D. Assoweh; I. Haddiya; Y. Bentata; N. E. ouafi; N. Ismaili	2022	2	NID	Clinicopathological features of adult right-sided cardiac masses: Analysis of 19 cases	Annals of Medicine and Surgery
		150	L. Q. Al Harbawi; N. K. Jawad; K. J. Al-Dhahiry; K. S. Abass	2022	2	NID	A retrospective analysis of surgical techniques and outcomes of hydatid disease in Wasit, Iraq	J Med Life
		151	M. Patmano; F. Cansun; G. Gulten	2022	2	NID	Clinical and surgical evaluation of cyst hydatid cases in a training and research hospital in Şanlıurfa province	Journal of Experimental and Clinical Medicine (Turkey)
		152	N. A. Hamedani; M. Pirestani; A. Dalimi	2022	2	NID	Clinical and molecular features of human cystic echinococcosis in Tehran, Iran, 2011-2019	Asian Pacific Journal of Tropical Medicine
		153	Y. Mahjoub; M. Boussaid; M. A. Mesrati; M. B. Hadj; H. Limem; N. Abdeljalil; N. H. Salem; A. Zakhama; A. Chadly; A. Aissaoui	2022	2	NID	Hydatid Disease, an Uncommon Etiology of Death in Forensic Practice	Am J Forensic Med Pathol
		154	A. Sheves; Y. Fuxman; B. Gazer; M. Shmueli; J. Van Buren; S. Ben-Shimol; Z. Assi	2023	2	NID	Treatment of Cystic Echinococcosis in Children: A Single Center Experience	Pediatric Infectious Disease Journal
		155	E. Duran; B. Pehlivan	2023	2	NID	Factors increasing mortality in Echinococcosis patients treated percutaneously or surgically. A review of 1,143 patients: a retrospective single center study	European Review for Medical and Pharmacological Sciences
		156	F. Kolsi; I. Cherif; K. Moalla; C. Mhiri; M. Boudawara	2023	2	NID	Cerebral hydatidosis: Multicentre study	Journal of the Neurological Sciences
		157	M. F. Debiaggi; C. A. Alvarez Rojas; L. E. Lazzarini; D. Calfunao; P. Titanti; L. Calanni; M. Iacono; S. V. Soriano; P. Deplazes; N. B. Pierangeli	2023	2	NID	Differences in clinical aspects of human cystic echinococcosis caused by Echinococcus granulosus sensu stricto and the G6 genotype in Neuquén, Argentina	Parasitology
		158	M. Kumar; M. Meel; N. Choudhary; A. Singh; K. Mathur	2023	2	NID	Epidemiology and Clinicopathologic Study of Nonneoplastic Cystic Lesions of the Central Nervous System at a Tertiary Care Center	Indian Journal of Neurosurgery
		159	N. U. Din; M. Raza; S. Rahim; W. Memon; Z. Ahmad	2023	2	NID	Hydatid disease of central nervous system, a clinicopathological study of 33 cases	Journal of Neurosciences in Rural Practice
		160	R. Shahriarirad; A. Erfani; K. Ebrahimi; M. Rastegarian; M. Eskandarisani; B. Ziaian; B. Sarkari	2023	2	NID	Hospital-based retrospective analysis of 224 surgical cases of lung hydatid cyst from southern Iran	J Cardiothorac Surg
		161	S. Mahmoudi; M. Dolatzadeh; G. M. Tavakoli; B. Pourakbari; M. R. Abdolsalehi; S. Mamishi	2024	2	NID	Pediatric Cystic Echinococcosis in Tehran, Iran: A 9-Year Retrospective Epidemiological and Clinical Survey of Hospitalized Cases	Foodborne Pathogens and Disease
		1	H. Singh; A. A. Ben-Musa; A. H. Shembesh; J. C. Chugh	1990	2	article not related to IC-CE	Cardiac Hydatid Cyst in a Child	Clinical Pediatrics
		2	J. J. Camacho Arrioaga; J. Algaba Guimerá; M. V. Alduan López; A. Zulueta Lizaur; J. M. Hernández Marrodán	1990	2	article not related to IC-CE	Retropharyngeal hydatid cyst]	Acta Otorrinolaringol Esp
		3	R. Gola; F. Cheynet; M. Ourgaud; F. Devin	1990	2	article not related to IC-CE	Orbital hydatid cyst. Apropos of 2 cases]	Rev Stomatol Chir Maxillofac
		4	A. Necmettin Akyildiz; M. Suat Ozbilen; N. Goksu	1991	2	article not related to IC-CE	Hydatid cyst of the pterygopalatine fossa	Journal of Oral and Maxillofacial Surgery
		5	B. Urbanyi; C. Rieckmann; K. Hellberg; M. Krakau; G. Liebau; A. Mayer; E. Waechter	1991	2	article not related to IC-CE	Myocardial echinococcosis with perforation into the pericardium	J Cardiovasc Surg (Torino)
		6	C. Le Guerinel; F. X. Roux; A. Bonin; S. Lucerna; B. Leriche	1991	2	article not related to IC-CE	Intra-orbital hydatid cyst. An uncommon site of hydatidosis. Discussion apropos of a recent case]	Neurochirurgie
		7	G. Elias; J. Khoury; J. Hatem	1991	2	article not related to IC-CE	Hydatid cyst of the right ventricle	Archives des Maladies du Coeur et des Vaisseaux
		8	J. C. Garmendia Larrea; I. SanRoma Ortueta; J. A. Rodríguez Andrés; C. Garrido Rivas; J. A. López García; F. Arocena Lanz	1991	2	article not related to IC-CE	Infranuclear neurogenic bladder secondary to primary extradural hydatidosis]	Arch Esp Urol
		9	L. Medjek; S. Zenini; S. Hammoum; M. Hartani	1991	2	article not related to IC-CE	Intradural hydatidosis of the thoracic spine. Apropos of a case]	Ann Radiol (Paris)
		10	O. Akhan; A. Dinçer; I. Saatçi; N. Gülekon; A. Besim	1991	2	article not related to IC-CE	Spinal intradural hydatid cyst in a child	Br J Radiol
		11	O. Bayezid; A. Ocal; O. Isik; T. Okay; C. Yakut	1991	2	article not related to IC-CE	A case of cardiac hydatid cyst localized on the interventricular septum and causing pulmonary emboli	Journal of Cardiovascular Surgery
		12	R. W. Byard; A. J. Bourne	1991	2	article not related to IC-CE	Cardiac echinococcosis with fatal intracerebral embolism	Archives of Disease in Childhood
		13	A. Gürlek; Z. Dagalp; Ü. Özyurda	1992	2	article not related to IC-CE	A case of multiple pericardial hydatid cysts	International Journal of Cardiology
		14	A. W. Geiger; W. Konertz; G. Hindricks; T. Hachenberg; A. Fahrenkamp; H. H. Scheld	1992	2	article not related to IC-CE	Echinococcal cyst of the interventricular septum: A rare cause of myocardial ischemia	Thoracic and Cardiovascular Surgeon
		15	G. J. Rossouw; C. J. Knott-Craig; P. E. Erasmus	1992	2	article not related to IC-CE	Cardiac echinococcosis: Cyst removal in a beating heart	The Annals of Thoracic Surgery
		16	I. Paşaoğlu; R. Doğan; E. Hazan; A. Oram; A. Y. Bozer	1992	2	article not related to IC-CE	Right ventricular hydatid cyst causing recurrent pulmonary emboli	European Journal of Cardio-thoracic Surgery
		17	M. Turgut; S. Saglam; O. E. Ozcan	1992	2	article not related to IC-CE	ORBITAL HYDATID CYST - REPORT OF A CASE FOLLOWED BY SERIAL COMPUTED-TOMOGRAPHY	Journal of Clinical Neuro-Ophthalmology
		18	F. Maiuri; G. Iaconetta; D. Benvenuti; F. Rendano; L. L. Serra	1993	2	article not related to IC-CE	Hydatid cyst of the lumbosacral spine with large pelvic mass	Acta Neurol (Napoli)
		19	J. L. Leone; E. Fernandez; J. P. Krausz; C. Rios; A. Tursi	1993	2	article not related to IC-CE	DILATED CARDIOMYOPATHY AND HYPEREOSINOPHILIA IN A YOUNG PATIENT	Medicina-Buenos Aires
		20	R. S. Shukri; R. E. Melhem	1993	2	article not related to IC-CE	Intracardiac hydatid cyst: Concise communication	Journal of Thoracic Imaging
		21	T. De Both; M. Vidović; J. Pasini	1993	2	article not related to IC-CE	Unusual localization of an echinococcal cyst	Lijecnicki vjesnik
		22	V. Genchi; F. Moramarco; G. Scarciolla; A. S. Pepe	1993	2	article not related to IC-CE	Unusual location of an hydatid cyst: Diagnosis by integrates imaging procedures	Giornale Italiano di Ultrasonologia
		23	A. Benomar; M. Yahyaoui; N. Birouk; M. Vidailhet; T. Chkili	1994	2	article not related to IC-CE	MIDDLE CEREBRAL-ARTERY OCCLUSION DUE TO HYDATID CYSTS OF MYOCARDIAL AND INTRAVENTRICULAR CAVITY CARDIAC ORIGIN - 2 CASES	Stroke
		24	A. I. Gocer; M. Tuna; F. Ildan; H. Bagdatoglu; S. Huaciyakupoglu	1994	2	article not related to IC-CE	Cervical intradural extramedullary hydatid cyst	Turkish Neurosurgery
		25	A. Jović; J. Dujella; M. Nekić-Borcilo; R. Troskot; D. Nekić	1994	2	article not related to IC-CE	Fatal rupture of an echinococcal cyst into the right atrium]	Lijec Vjesn
		26	F. Gelisken; S. Erda; I. Kreissig	1994	2	article not related to IC-CE	Exudative retinal detachment in intraorbital echinococcal cyst]	Klin Monbl Augenheilkd
		27	F. Meligrana; L. Sugar; L. Casella; P. L. Birnbaum; T. Salerno	1994	2	article not related to IC-CE	EXERESE REUSSIE D'UNE MASSE KYSTIQUE INHABITUELLE AU COEUR	Canadian Journal of Cardiology
		28	L. Cangiotti; P. Muiesan; A. Begni; V. de Cesare; A. Pouchè; S. M. Giulini; G. Tiberio	1994	2	article not related to IC-CE	Unusual localizations of hydatid disease: a 18 year experience	Il Giornale di chirurgia
		29	L. Sennaroglu; M. Onerci; E. Turan; A. Sungur	1994	2	article not related to IC-CE	Infratemporal hydatid cyst - Unusual location of echinococcosis	Journal of Laryngology and Otology
		30	N. Akçakaya; Y. Söylemez; H. Çokuǧras; A. Aytac; F. Akalin	1994	2	article not related to IC-CE	A case of hydatid cyst with intramural cardiac localization	Scandinavian Journal of Infectious Diseases
		31	N. I. Exadactylos; G. P. Kouskos; A. Tsoukas	1994	2	article not related to IC-CE	ECHINOCOCCAL DISEASE WITH A CARDIAC HYDATID CYST MASQUERADING AS CORONARY HEART-DISEASE	International Journal of Cardiology
		32	A. A. Marangoni; A. Schroeder; D. Ramirez; C. Borelli; A. Ruvira; J. L. Gutierrez	1995	2	article not related to IC-CE	EXTRAHEPATIC LOCALIZATION OF HYDATIDIC CYSTS	Radiology
		33	A. Ousehal; A. Adil; A. El Azhari; R. Kadiri	1995	2	article not related to IC-CE	Spinal cord compression disclosing rib hydatidosis]	J Radiol
		34	F. Parisi; P. Gagliardotto; G. Zattera; S. Pansini; M. Disumma; F. Orzan; M. Morello; M. Morea	1995	2	article not related to IC-CE	COMPLICATED REMOVAL OF A HYDATID CYST OF THE INTERVENTRICULAR SEPTUM	Journal of Cardiovascular Surgery
		35	J. M. Ruiz-Nodar; E. Iturralde; R. Aguilar; J. L. Caniego; L. Martínez de la Concha; L. Martínez Elbal	1995	2	article not related to IC-CE	The rupture of a cardiac hydatid cyst located in the right ventricle	Revista española de cardiología
		36	K. F. Druschky; T. Niederstadt; W. Jourdan; D. Stoltze; R. Heckl	1995	2	article not related to IC-CE	High-grade transverse syndrome caused by echinococcus cysts]	Nervenarzt
		37	K. Kulan; C. Tuncer; C. Kulan; K. Serce; O. Goldeli; S. Irhan; B. Komsuoglu	1995	2	article not related to IC-CE	Hydatid cyst of the interventricular septum and contribution of magnetic resonance imaging	Acta Cardiologica
		38	D. K. Agarwal; R. Agarwal; S. P. Barthwal	1996	2	article not related to IC-CE	Interventricular septal hydatid cyst presenting as complete heart block	Heart
		39	F. Sengör; F. Narter; K. Erdoğan; I. T. Sözer	1996	2	article not related to IC-CE	Echinococcal cyst of the kidney: a review of the management of 11 cases	Int Urol Nephrol
		40	K. Gangopadhyay; M. O. Abuzeid; H. Kfoury	1996	2	article not related to IC-CE	Hydatid cyst of the pterygopalatine-infratemporal fossa	Journal of Laryngology and Otology
		41	N. Narin; T. Mese; N. Unal; S. Pinarli; S. Cangar	1996	2	article not related to IC-CE	Pericardial hydatid cyst with a fatal course	Acta Paediatrica Japonica
		42	O. Simic; S. Strathausen; M. Attarbaschi; J. Bolte	1996	2	article not related to IC-CE	Echinococcal cyst in the right ventricle	Deutsche Medizinische Wochenschrift
		43	C. Gökçek; A. Gökçek; M. Akif Bayar; S. Tanrikulu; Z. Buharali	1997	2	article not related to IC-CE	Orbital hydatid cyst: CT and MRI	Neuroradiology
		44	J. F. Aupetit; B. Ritz; M. Ferrini; M. Coppin; G. Champsaur	1997	2	article not related to IC-CE	Hydatid cyst of the interventricular septum	Circulation
		45	R. Ergün; A. I. Ökten; M. Yüksel; B. Gül; Ç. Evliyaoǧlu; F. Ergüngör; Y. Taşkin	1997	2	article not related to IC-CE	Orbital hydatid cysts: Report of four cases	Neurosurgical Review
		46	R. J. Wirbel; P. E. Mues; W. E. Mutschler; M. Salamon-Looijen	1997	2	article not related to IC-CE	Osseous echinococcosis]	Chirurg
		47	S. Laglera; M. A. GarciaEnguita; F. MartinezGutierrez; J. P. Ortega; A. GutierrezRodriguez; A. Urieta	1997	2	article not related to IC-CE	A case of cardiac hydatidosis	British Journal of Anaesthesia
		48	T. Zamfir; R. Balanescu; T. Patracuş; S. Nicolau; V. Danila; M. Lascu; F. Rusu	1997	2	article not related to IC-CE	The diagnosis and surgical treatment in the case of 2 rare sites of hydatid cyst in children	Chirurgia (Bucharest, Romania : 1990)
		49	A. Atan; M. M. Başar; Z. Akalin	1998	2	article not related to IC-CE	A case of hydatid disease with unusual localizations	Scandinavian Journal of Urology and Nephrology
		50	C. Berk; E. Ciftçi; A. Erdoğan	1998	2	article not related to IC-CE	MRI in primary intraspinal extradural hydatid disease: case report	Neuroradiology
		51	I. Sabah; F. Yalcin; T. Okay	1998	2	article not related to IC-CE	Rupture of a presumed hydatid cyst of the interventricular septum diagnosed by transoesophageal echocardiography	Heart
		52	L. C. Maroto; Y. Carrascal; M. J. López; A. Forteza; A. Ferez; C. Zavanella	1998	2	article not related to IC-CE	Hydatid cyst of the interventricular septum in a 3.5-year-old child	Annals of Thoracic Surgery
		53	M. A. Mazyad; M. M. Mostafa; T. A. Morsy	1998	2	article not related to IC-CE	Spinal cord hydatid cysts in Egypt	J Egypt Soc Parasitol
		54	M. El Fortia; M. Bendaoud; H. Maghur; A. A. Ben Musa; A. Ettir; A. Dirar; K. H. Alzwae	1998	2	article not related to IC-CE	Intracavitary cardiac hydatid cyst and the wall sign criteria	Eur J Ultrasound
		55	N. Kabbaj; L. Chat; R. Dafiri; F. Imani	1998	2	article not related to IC-CE	Rare cause of cerebro-vascular infarct in a young man: Hydatic cyst of the heart	Journal de Radiologie
		56	P. Ivanova; T. Veselinova; N. Totzev	1998	2	article not related to IC-CE	Rare localization of echinococcus granulosus - A case report	Rentgenologiya i Radiologiya
		57	S. Ben M'Rad; A. Mathlouthi; S. Merai; I. Mestiri; K. Ben Miled-Mrad; F. Djenayah	1998	2	article not related to IC-CE	Pulmonary embolism due to right ventricular hydatic cyst	Presse Medicale
		58	S. Erentürk; B. Kocazeybek; A. Öner; B. Sönmez	1998	2	article not related to IC-CE	Cardiac Hydatid Cyst in Left Ventricle	Acta Chirurgica Belgica
		59	S. Işlekel; M. Zileli; Y. Erşahin	1998	2	article not related to IC-CE	Intradural spinal hydatid cysts	European Spine Journal
		60	A. Pérez Martínez; J. M. Velasco Bayón; F. Gutiérrez-Larraya; L. Urquía Martí; J. L. Fernández-Epifanio; G. Merino Batres	1999	2	article not related to IC-CE	Cardiac hydatid cyst in a child]	Rev Esp Cardiol
		61	B. S. Yadav; N. Garg; D. Raj	1999	2	article not related to IC-CE	Hydatid cyst of heart presenting as ventricular tachycardia	The Journal of the Association of Physicians of India
		62	C. Fotiadis; G. N. Zografos; M. Sechas	1999	2	article not related to IC-CE	Echinococcosis of the thigh. A rare location	Zentralblatt Fur Chirurgie
		63	D. Rajasekhar; P. Manoj; D. Dilip	1999	2	article not related to IC-CE	Ruptured hydatid cyst of the right ventricular outflow tract	Asian Cardiovascular and Thoracic Annals
		64	H. Börner; S. Demertzis; A. Heisel; G. Berg; G. Schneider; H. J. Schäfers	1999	2	article not related to IC-CE	Acute pericardial tamponade in cardiac echinococcosis]	Z Kardiol
		65	I. H. Tacyildiz	1999	2	article not related to IC-CE	Acute abdominal aortic embolism caused by primary cardiac echinococcus cyst - A case report	Vascular Surgery
		66	L. F. Iglesias; M. Zabala y Morales; G. Marcos; M. González Eguaras; J. Vega; O. Vaccari; Y. Porras; J. Montero	1999	2	article not related to IC-CE	Pericarditis secondary to the rupture of a hydatid cyst]	Rev Esp Cardiol
		67	M. Chaabouni; Z. Ben Zina; H. Ben Ayez; R. Tounsi; A. Trigui; H. Ben Mansour	1999	2	article not related to IC-CE	Hydatid orbital cyst: a unique intra-orbital locality. A case report]	J Fr Ophtalmol
		68	N. Kabbaj-El Kouhen; R. Dafiri; A. El Ouahabi; A. El Khamlichi; F. Imani	1999	2	article not related to IC-CE	Clinical intradural hydatid cyst of the lumbar spine; a case report	Journal de Radiologie
		69	A. Karadede; M. S. Ülgen; A. V. Temamogullari; N. Toprak	2000	2	article not related to IC-CE	A complicated case of pericardial hydatid cyst manifesting as constrictive pericarditis	Canadian Journal of Cardiology
		70	A. Türkvatan; N. S. Yelgeç; U. Çalikoglu; T. Ölçer	2000	2	article not related to IC-CE	Primary left ventricular hydatid cyst in a child:: case report	Canadian Association of Radiologists Journal-Journal De L Association Canadienne Des Radiologistes
		71	B. Markabawi	2000	2	article not related to IC-CE	Cardiac echinococcosis: A case presentation and discussion	Journal of the Hoffman Heart Institute of Connecticut
		72	C. Keles; M. Sismanoglu; N. Bozbuga; H. B. Erdogan; E. Akinci; G. Ipek; C. Yakut	2000	2	article not related to IC-CE	A cardiac hydatid cyst involving the basal interventricular septum causing biventricular outflow tract obstruction	Thoracic and Cardiovascular Surgeon
		73	Giorgadze; A. Nadareishivili; M. Goziridze; E. Zodelava; M. Nachkepia; G. Grigolia; V. Chekanov	2000	2	article not related to IC-CE	Unusual recurrence of hydatid cysts of the heart: report of two cases and review of the clinical and surgical aspects of the disease	J Card Surg
		74	J. L. Dobato; F. J. Barriga; J. A. Pareja; L. Vela	2000	2	article not related to IC-CE	Extrapontine myelinolisis caused by iatrogenic hypernatremia following rupture of a hydatid cyst of the liver with an amnesic syndrome as sequela	Revista de Neurologia
		75	J. Toquero; E. Castedo; J. F. Oteo; A. Rubio; A. Cañas	2000	2	article not related to IC-CE	Hydatid cyst in the interventricular septum: A rare cause of dizziness?	Texas Heart Institute Journal
		76	K. Durgut; U. Ozergin; K. Ozdemir; N. Gormus; T. Yuksek; H. Solak	2000	2	article not related to IC-CE	Hydatid cyst on right ventricular posterior wall	Asian Cardiovascular and Thoracic Annals
		77	L. Chat; M. Akjouj; M. Chellaoui; F. Gueddari; D. Alami; F. Achaâban; A. Najid; H. Benamour-Ammar	2000	2	article not related to IC-CE	Spinal intradural hydatid cyst. A case report	Journal de radiologie
		78	M. K. Baykaner; F. Dogulu; G. Öztürk; N. Edali; T. Tali	2000	2	article not related to IC-CE	A viable residual spinal hydatid cyst cured with albendazole -: Case report	Journal of Neurosurgery
		79	M. S. Ulgen; S. Alan; A. Karadede; O. Aydinalp; N. Toprak	2000	2	article not related to IC-CE	Cardiac hydatid cysts located in both the left ventricular apex and the intraventricular septum: Case report	Heart and Vessels
		80	M. T. Johnstone; M. Notarianni; M. Charlamb; C. Rasmussen; W. Quist; S. Levitsky	2000	2	article not related to IC-CE	Ventricular tachycardia: A complication of an intramyocardial echinococcal cyst	Circulation
		81	N. Kurtoglu; C. Ermeydan; R. Akdemir; Y. Basaran; I. Dindar	2000	2	article not related to IC-CE	Interventricular septal hydatid cyst	Echocardiography
		82	S. Kammoun; I. Frikha; K. Fourati; S. Fendri; S. Benyoussef; Y. Sahnoun; M. Daoud; J. G. Dumesnil	2000	2	article not related to IC-CE	Hydatid cyst of the heart located in the interventricular septum	Canadian Journal of Cardiology
		83	U. Oliviero; F. Scordino; G. Scherillo; G. Tosone; R. Orlando; S. Fazio	2000	2	article not related to IC-CE	Myocardial ischemia caused by an hydatid cyst of the interventricular septum successfully treated with albendazole	Italian Heart Journal
		84	A. Porcu; A. Dessanti; C. F. Feo; L. Ballore; A. M. Scanu; A. Fancellu; G. Padua; T. Gherli	2001	2	article not related to IC-CE	Three cases of cardiac hydatidosis: Diagnosis, surgical treatment, and complications	International Surgery
		85	C. Gürgün; S. Nalbantgil; C. S. Çnar	2001	2	article not related to IC-CE	Two cases of cardiac cyst hydatid with right and left ventricular involvement	International Journal of Cardiology
		86	D. Richter; A. Bosse; A. Weber; I. Farah; A. Laczkovics	2001	2	article not related to IC-CE	Hydatid cyst of the right ventricular wall. Diagnostical approach and therapy of a rare disease	Zentralblatt fur Chirurgie
		87	F. G. Aksoy; S. Tanrikulu; U. Kosar	2001	2	article not related to IC-CE	Inferiorly located retrobulbar hydatid cyst: CT and MRI features	Comput Med Imaging Graph
		88	J. G. Tejada; J. Saavedra; L. Molina; A. Forteza; C. Gomez	2001	2	article not related to IC-CE	Hydatid disease of the interventricular septum causing pericardial effusion	Annals of Thoracic Surgery
		89	J. Saez; P. Pinto; W. Apt; I. Zulantay	2001	2	article not related to IC-CE	Cystic echinococcosis of the tongue leading to diagnosis of multiple localizations	Am J Trop Med Hyg
		90	M. El Andaloussi; B. Yousri; M. Aboumaarouf	2001	2	article not related to IC-CE	Vertebral hydatidosis: three case reports]	Rev Chir Orthop Reparatrice Appar Mot
		91	M. Kaplan; M. Demirtas; S. Cimen; A. Ozler	2001	2	article not related to IC-CE	Cardiac hydatid cysts with intracavitary expansion	Annals of Thoracic Surgery
		92	M. Marcì; A. Ajello; F. Finazzo; F. Violante; A. Pizzuto; A. Battaglia; A. Quarti; O. Alfieri	2001	2	article not related to IC-CE	Cardiac echinococcus complicated by ventricular tachycardia	Echocardiography
		93	M. Onur Demirkol; N. Kurtoǧlu; C. Keleş; M. Şişmanoǧlu; F. Turan	2001	2	article not related to IC-CE	Hydatid cyst of the interventricular septum: An unusual cause of a fixed myocardial perfusion defect	Clinical Nuclear Medicine
		94	N. Danila; M. Chifan; L. Prescorniţa; D. Andronic; C. Taraşi; F. Crumpei	2001	2	article not related to IC-CE	Rare location of a hydatid cyst- in the upper mediastinum migrating into the spinal channel	Revista medico-chirurgicala a Societaţii de Medici ş̧i Naturaliş̧ti din Iaş̧i
		95	N. E. Aydin; E. Ege; M. A. Selçuk; R. Erguvan	2001	2	article not related to IC-CE	Echinococcal hydatid cyst at the right ventricle outlet with leakage to the pulmonary artery outflow causing follicular airway disease and sudden death	American Journal of Forensic Medicine and Pathology
		96	D. Kulkarni; H. Kulkarni; A. A. Deshpande; R. Karyakarte; P. Mishrikotkar; J. Kandi	2002	2	article not related to IC-CE	Hydatid cyst of orbit--a case report	Indian J Pathol Microbiol
		97	G. Thomas; J. N. Greene; R. L. Sandin; A. L. Vincent; R. Karl	2002	2	article not related to IC-CE	Palpitations in a former butcher	Infections in Medicine
		98	H. Posacioglu; S. Nalbantgil; M. Özbakkaloglu; H. Halil; S. Buket	2002	2	article not related to IC-CE	Cardiac hydatid cyst located in the interventricular septum	Annals of Thoracic Surgery
		99	H. Üstünsoy; I. Akdemir; M. Cumhur Sivrikoz; N. Tahtaci; M. Aksoy; B. Tunçözgür	2002	2	article not related to IC-CE	Cardiac hydatid cyst: Report of two cases	Heart Lung and Circulation
		100	O. Saǧkan; A. Köşşüş; M. K. Demiraǧ; Y. Dursun; H. Bahadir; M. Yazící; H. Tahsin Keçeligil	2002	2	article not related to IC-CE	Paroxysmal ventricular tachycardia due to interventricular hydatid cyst	Echocardiography
		101	O. Tetik; L. Yilik; B. Emrecan; C. Ozbek; A. Gurbuz	2002	2	article not related to IC-CE	Giant hydatid cyst: In the interventricular septum of a pregnant woman	Texas Heart Institute Journal
		102	S. M. Ali; J. S. McLaughlin	2002	2	article not related to IC-CE	Intramyocardial echinococcus cyst	Ann Thorac Surg
		103	T. Ahmed; M. Al-Zaibag; A. Allan; C. Gabriel; H. Widaa; N. Hulaimi; A. Saileek; R. G. Pai	2002	2	article not related to IC-CE	Cardiac echinococcosis causing acute dissection of the left ventricular free wall	Echocardiography-a Journal of Cardiovascular Ultrasound and Allied Techniques
		104	V. M. Beshlyaga; V. B. Demyanchuk; M. D. Glagola; V. V. Lazorishinets	2002	2	article not related to IC-CE	Echinococcus cyst of the left ventricle in 10-year-old patient	European Journal of Cardio-thoracic Surgery
		105	A. El Kohen; A. Benjelloun; A. El Quessar; S. Derraz; A. Lazrak; N. Jazouli; M. Kzadri	2003	2	article not related to IC-CE	Multiple hydatid cysts of the neck, the nasopharynx and the skull base revealing cervical vertebral hydatid disease	International Journal of Pediatric Otorhinolaryngology
		106	A. Gürbüz; Ö. Tetik; L. Yilik; B. Emrecan; I. Özsöyler; C. Özbek	2003	2	article not related to IC-CE	Cardiac Involvement of Hydatid Disease	Japanese Journal of Thoracic and Cardiovascular Surgery
		107	A. Mahdhaoui; H. Bouraoui; M. A. Majdoub; G. Jeridi; S. E. Hajri; B. Trimeche; J. Zaaraoui; H. Ammar	2003	2	article not related to IC-CE	Cardiopericardial echinococcosis	Revue médicale de la Suisse romande
		108	C. V. Umesan; V. M. Kurian; S. Verghese; A. Sivaraman; K. M. Cherian	2003	2	article not related to IC-CE	Hydatid cyst of the left ventricle of the heart	Indian Journal of Medical Microbiology
		109	D. Kiliç; A. K. Cangir; S. Bulut; H. Akay	2003	2	article not related to IC-CE	Hydatid cyst of the rib with intramedullary involvement	Acta Chir Belg
		110	E. Hassine; S. Kraoua; K. Marniche; S. Bousnina; A. Lefi; S. Kachboura; A. Chabbou	2003	2	article not related to IC-CE	A dead and calcified right ventricular hydatic cyst: The limits of imaging	Presse Medicale
		111	F. Atalay; T. Orug; K. Arda; O. Tosun; F. Atalay	2003	2	article not related to IC-CE	An unusual case of hydatid disease located in the erector spinae muscle	Jbr-btr
		112	G. Galati; E. Fiori; F. Sammartino; M. Cosenza; A. Teggi; G. Tiziano; A. Bolognese	2003	2	article not related to IC-CE	Unusual localizations of hydatid cyst. Epidemiological aspects and diagnostic problems. Description of a clinical case	Minerva Chirurgica
		113	G. Mecozzi; F. Verunelli; M. A. Mariani; G. Zucchelli; J. G. Grandjean	2003	2	article not related to IC-CE	Interventricular hydatid cyst with atrioventricular block: A case report	Italian Heart Journal
		114	H. Souhail; M. Mahi; S. Akjouj; M. R. Elhassani; N. Chakir; M. Jiddane	2003	2	article not related to IC-CE	A rare cause of exophthalmos, hydatid cyst of the orbit]	Presse Med
		115	M. Chellaoui; R. Bouhouch; M. Akjouj; L. Chat; F. Achaabane; D. Alami; A. Najid; H. Benamour-Ammar	2003	2	article not related to IC-CE	Pericardial hydatid disease: 3 Case reports	Journal de Radiologie
		116	M. K. Chiattoni; V. Jorge; H. A. Jannke; G. H. Teló; N. C. Segala	2003	2	article not related to IC-CE	Intramuscular hydatid cyst: a case report]	Rev Soc Bras Med Trop
		117	M. Mohapatra; P. K. Sahoo; S. C. Pattnaik; S. Sahoo; M. R. Pattnaik; S. Behera	2003	2	article not related to IC-CE	Imaging of ruptured cardiac hydatid cyst located on the interventricular septum with pulmonary embolism, a case report	Indian Journal of Radiology and Imaging
		118	M. Schneppenheim; J. Jerosch	2003	2	article not related to IC-CE	Echinococcosis granulosus/cysticus of the tibia	Arch Orthop Trauma Surg
		119	N. Bozbuga; V. Erentug; E. Akinci; C. Yakut	2003	2	article not related to IC-CE	Is surgical therapy the only treatment of choice for cardiac echinococcossis with multiple organ involvement?	Interactive Cardiovascular and Thoracic Surgery
		120	N. P. Singh; S. K. Arora; A. Gupta; S. Anuradha; G. Sridhara; S. K. Agarwal; P. Gulati	2003	2	article not related to IC-CE	Stroke: A rare presentation of cardiac hydatidosis	Neurology India
		121	O. T. Darçin; H. Kazaz; A. Celkan	2003	2	article not related to IC-CE	Hydatid disease of the interventricular septum causing pulmonary dissemination	Acta Cardiologica
		122	R. A. Saad; K. M. Amer; M. Migliore; T. Aziz; A. Azzu	2003	2	article not related to IC-CE	Right intraventricular hydatid cyst of the heart	Asian Cardiovasc Thorac Ann
		123	R. Akar; S. Eryilmaz; L. Yazicioǧlu; N. Tuncay Eren; S. Durdu; A. Uysalel; K. Uçanok; T. Çorapçioǧlu; U. Özyurda	2003	2	article not related to IC-CE	Surgery for cardiac hydatid disease: An anatolian experience	Anadolu Kardiyol Derg
		124	S. Mangano; S. Carerj; A. Micari; M. Cerrito; S. Di Rosa; R. Grassi	2003	2	article not related to IC-CE	Echinococcosis of the heart: Echocardiographic features in a child	Italian Heart Journal
		125	A. Chadly; S. Krimi; T. Mghirbi	2004	2	article not related to IC-CE	Cardiac hydatid cyst rupture as cause of death	American Journal of Forensic Medicine and Pathology
		126	A. Guven; G. Sokmen; M. Yuksel; O. F. Kokoglu; N. Koksal; A. Cetinkaya	2004	2	article not related to IC-CE	A case of asymptomatic cardiopericardial hydatid cyst	Japanese Heart Journal
		127	A. K. Bozkurt; C. Köksal	2004	2	article not related to IC-CE	Cardiac echinococcosis in a 3-year-old child	Journal of Cardiovascular Surgery
		128	A. Mahdhaoui; H. Bouraoui; J. Souissi; K. H. Mabrouk; F. Bahri; H. Amara; S. Ernez-Hajri; G. Jeridi; H. Ammar	2004	2	article not related to IC-CE	Double location of cardiac hydatid cyst: Left ventricule and lung artery 2]	Revue de Medecine Interne
		129	A. Oomman; P. Ramachandran; R. Santhosham; L. F. Sridhar; B. Ramesh; S. Jayaraman	2004	2	article not related to IC-CE	Cardiac varix in relation to right atrial free wall presenting as a mass compressing the right atrium and mimicking a pericardial cyst	Ann Thorac Surg
		130	C. Türkmen; S. N. Ünal; K. Berberoglu; H. Gençhellaç; Z. Ünal; S. Cantez	2004	2	article not related to IC-CE	Acute pulmonary embolism due to hydatid cyst	Clinical Nuclear Medicine
		131	D. Mercuţ; G. Ianoşi; A. Resceanu; S. Fronie; P. Demetrian; E. Nemeş	2004	2	article not related to IC-CE	Hydatid cyst--rare presentations]	Chirurgia (Bucur)
		132	E. Acartürk; A. Özeren; M. Koç; H. Yaliniz; S. Biçakci; M. Demir	2004	2	article not related to IC-CE	Left ventricular hydatid cyst presenting with acute ischemic stroke: Case report	Journal of the American Society of Echocardiography
		133	H. Yaliniz; A. Tokcan; T. Ulus; B. Kisacikoglu; O. K. Salih; M. S. Topcuoglu; H. Poyrazoglu; C. Alhan	2004	2	article not related to IC-CE	A rare presentation of cardiac hydatid cyst: stroke and acute aortic occlusion	The heart surgery forum
		134	I. Ahmed; A. Zia-ul-Haq; I. H. Shah	2004	2	article not related to IC-CE	Hydatid cyst of the cervical region in a child. A rare location	Saudi Medical Journal
		135	I. Bakir; Y. Enc; S. Cicek	2004	2	article not related to IC-CE	Hydatid cyst in the pulmonary artery: An uncommon localization	Heart Surgery Forum
		136	L. Savas; Y. Onlen; C. Akcali; B. Aslan; A. Pourbagher; T. Tunc; G. Ozkoc	2004	2	article not related to IC-CE	Hydatid disease with atypical localization: 4 cases report	Scandinavian Journal of Infectious Diseases
		137	M. Beji; M. Ben Messaoud; B. Louzir; K. Bouzaïdi; N. M'Hiri Ben Rhouma; J. Cherif; R. Slim; T. Kilani; J. Daghfous	2004	2	article not related to IC-CE	Cervico-thoracic localization of a hydatid cyst]	J Radiol
		138	M. N. Akçay; G. Akçay; A. A. Balik; A. Böyük	2004	2	article not related to IC-CE	Hydatid cysts of the adrenal gland: review of nine patients	World J Surg
		139	M. Tekin; U. Osma; M. Yaldiz; I. Topcu	2004	2	article not related to IC-CE	Preauricular hydatid cyst: An unusual location for echinoccosis	European Archives of Oto-Rhino-Laryngology
		140	O. Onbas; M. Kantarci; F. Alper; N. Sekmenli; A. Okur	2004	2	article not related to IC-CE	Spinal widespread intradural extramedullary hydatidosis	Neuroradiology
		141	P. Achouh; J. M. Grinda; S. Yvorra; J. N. Fabiani	2004	2	article not related to IC-CE	Hydatid cyst of the cardiac interventricular septum	European Journal of Cardio-thoracic Surgery
		142	S. Elangovan; K. Harshavardan; K. Meenakshi; T. S. Swaminathan; P. Murthy	2004	2	article not related to IC-CE	Left ventricular hydatid cyst with myocardial infarction in a patient with severe rheumatic mitral stenosis	Indian Heart Journal
		143	S. Georgescu; L. Dubei; D. Lăzescu; F. Crumpei; R. Anton	2004	2	article not related to IC-CE	Hydatid disease cured by minimally invasive therapy	Rom J Gastroenterol
		144	S. Giordano; C. Acierno; M. Milazzo; R. Nasta; M. C. Celauro; G. Troia; F. Scarlata	2004	2	article not related to IC-CE	Human hydatidosis: Advances and report of four paediatric cases with unusual presentation	Infezioni in Medicina
		145	S. Han; E. Yildirim; K. Dural; M. Baldemir; Ü. Sakinci	2004	2	article not related to IC-CE	Hydatid disease of a rib in a rare location	Journal of Cardiovascular Surgery
		146	S. Hilmani; M. El Malki; A. Bertal; M. Achouri; A. Sami; A. Ouboukhlik; A. El Kamar; A. El Azhari	2004	2	article not related to IC-CE	Lumbar intradural hydatid cyst. Case report]	Neurochirurgie
		147	S. Jerbi; C. Kortas; S. Dammak; N. Hamida; F. Aly; S. Mlika; N. Romdhani; F. Limayem; K. Ennabli	2004	2	article not related to IC-CE	Cardio-pericadial hydatid cysts: Concerning 19 coses	Tunis Med
		148	S. Karray; M. Karray; M. Zlitni; M. Douik	2004	2	article not related to IC-CE	Radical cure of vertebral hydatidosis. A case report	Acta Orthop Belg
		149	S. Semlali; I. Nassar; A. Cissé; F. Z. El-Gueddari; F. Imani	2004	2	article not related to IC-CE	Cervical hydatid disease with retropharyngeal involvement: a case report]	J Radiol
		150	V. Erentug; N. Bozbuga; K. Kirali; L. Mataraci; C. Kaymaz; M. Balkanay; E. Akinci; G. Ipek; C. Yakut	2004	2	article not related to IC-CE	Cardiac hydatid cysts: Surgical treatment and results	Journal of Cardiac Surgery
		151	Z. Jouhadi; F. Ailal; N. Dreoua; A. Z. Eddine; A. Abid; A. Skalli; A. Hamdani	2004	2	article not related to IC-CE	Cardiac hydatid cyst: Two cases in children	Presse Medicale
		152	A. Versaci; G. Scuderi; A. Rosato; L. G. Angiò; G. Oliva; G. Sfuncia; E. Saladino; A. Macrì	2005	2	article not related to IC-CE	Rare localizations of echinococcosis: Personal experience	ANZ Journal of Surgery
		153	B. Zulfikaroglu; M. Koc; N. Ozalp; M. M. Ozmen	2005	2	article not related to IC-CE	A rare primary location of echinococcal disease: Report of a case	Upsala Journal of Medical Sciences
		154	F. Tercan; N. Kacar; D. Kilic; L. Qguzkurt; R. Turkoz; M. A. Habesoglu	2005	2	article not related to IC-CE	Hydatid cysts of the bilateral pulmonary arteries and left ventricle wall - Computed tomography and magnetic resonance imaging findings	Journal of Computer Assisted Tomography
		155	G. Kahilogullari; H. Tuna; Z. Aydin; E. Colpan; N. Egemen	2005	2	article not related to IC-CE	Primary intradural extramedullary hydatid cyst	Am J Med Sci
		156	H. Ayadi; S. Msaed; A. Ayoub	2005	2	article not related to IC-CE	A curious beating mass]	Rev Pneumol Clin
		157	H. Ghrairi; M. A. Khouadja; M. Abouda; J. Ammar; S. Hantous; T. Kilani; A. Hamzaoui	2005	2	article not related to IC-CE	Hydatid cyst of the heart and vessels, four cases]	Presse Med
		158	I. Adaletli; R. Yigiter; D. Selcuk; A. Sirikci; O. F. Senyuz	2005	2	article not related to IC-CE	Primary hydatid cyst of the head and neck diagnosed with ultrasound and computed tomography: a report of two cases	South Med J
		159	J. Ammar; H. Grairi; S. Hammami; S. Hantous; A. Hamzaoui	2005	2	article not related to IC-CE	Hydatid cyst: Another unusual localization	Revue de Pneumologie Clinique
		160	K. Iltumur; A. Karabulut; N. Toprak	2005	2	article not related to IC-CE	Recurrent multiple cardiac hydatidosis	European Journal of Echocardiography
		161	M. Derntl; J. Bergler-Klein; I. M. Lang	2005	2	article not related to IC-CE	Echinococcal cyst mimicking myocardial infarction	Heart
		162	M. Ileri; I. Hisar; R. Atak; K. Senen; D. Aras; N. Buyukasik	2005	2	article not related to IC-CE	A pericardial hydatid cyst masquerading as acute inferolateral myocardial infarction - A case report	Angiology
		163	M. Kolsi; I. Frikha; N. Triki; H. Ayadi; I. Siala; A. Ayoub; Y. Sahnoun	2005	2	article not related to IC-CE	Cardiac multifocal hydatid cyst]	Arch Mal Coeur Vaiss
		164	M. Kolsi; M. Ghorbel; M. Abdennadher; I. Chabchoub; H. B. Mansour; Y. Sahnoun	2005	2	article not related to IC-CE	Costo-vertebral collection complicating multifocal echinicoccosis - Surgical drainage via an anterior approach	Revue des Maladies Respiratoires
		165	N. Gormus; K. Durgut; U. Ozergin; H. Solak	2005	2	article not related to IC-CE	Suppurated mediastinal and cardiac echinococcosis: Report of a case	Surgery Today
		166	S. A. Mirhoseini; J. Ahmadi; F. I. Brojeni	2005	2	article not related to IC-CE	An unusual case of hydatid cyst	Journal of Research in Medical Sciences
		167	S. J. Brecker; K. Mandal; T. Harrison; G. Griffin; A. Varghese; D. J. Pennell; J. Lester; M. Jahangiri	2005	2	article not related to IC-CE	Hydatid disease of the heart	Annals of the Royal College of Surgeons of England
		168	V. Diatchuk; S. Rumelt; U. Rehany	2005	2	article not related to IC-CE	Orbital hydatid cyst manifested as expanding exophthalmos following blunt orbital trauma	J Pediatr Ophthalmol Strabismus
		169	Y. Büyük; A. A. Turan; I. Uzün; Y. Aybar; O. Cin; G. Kurnaz	2005	2	article not related to IC-CE	Non-ruptured hydatid cyst can lead to death by spread of cyst content into bloodstream: an autopsy case	Eur J Gastroenterol Hepatol
		170	Y. Sensoz; M. Ozkokeli; M. Ates; M. Akcar	2005	2	article not related to IC-CE	Right ventricle hydatid cyst requiring tricuspid valve excision	International Journal of Cardiology
		171	A. Ayadi-Kaddour; E. Braham; L. Abid; B. Smati; O. Ismail; H. Djilani; F. El-Mezni	2006	2	article not related to IC-CE	A rare localization of chest wall hydatidosis: Sternal hydatidosis]	Ann Pathol
		172	A. Lombardi; A. Teggi; S. Conte; M. Pezzatini; M. Lo Russo; A. Moscaroli; L. Angelini	2006	2	article not related to IC-CE	Unusual location of echinococcosis and surgical management: Report of a case	Chirurgia
		173	A. Oudidi; N. Benmansour; A. M. El Alami el	2006	2	article not related to IC-CE	Hydatid cyst of the parotid gland: six cases]	J Otolaryngol
		174	B. Adamek; K. Wilczek; A. Wiczkowski	2006	2	article not related to IC-CE	Echinococcus granulosus - Diagnostics and therapy problems - Case report	Polski Merkuriusz Lekarski
		175	C. U. Durakbasa; G. A. Tireli; V. Sehiralti; S. Sander; A. N. Tosyali; M. Mutus	2006	2	article not related to IC-CE	An audit on pediatric hydatid disease of uncommon localization: incidence, diagnosis, surgical approach, and outcome	Journal of Pediatric Surgery
		176	C. Zobel; F. Kuhn-Regnier; K. Krüger; M. Gerharz; C. A. Schneider; J. Müller-Ehmsen; E. Erdmann	2006	2	article not related to IC-CE	Echinococcus cyst located in the interventricular septum 1]	Clinical Research in Cardiology
		177	G. S. Sapkas; T. G. Machinis; G. D. Chloros; K. N. Fountas; G. S. Themistocleous; G. Vrettakos	2006	2	article not related to IC-CE	Spinal hydatid disease, a rare but existent pathological entity: Case report and review of the literature	Southern Medical Journal
		178	H. Bouraoui; B. Trimech; A. Madhaoui; S. Ernez-Hajri; G. Jeridi; H. Ammar	2006	2	article not related to IC-CE	Hydatid cyst of the right atrium	Revue Medicale de Liege
		179	H. Siniawski; H. Lehmkuhl; M. Pasic; Y. Weng; R. Hetzer	2006	2	article not related to IC-CE	Echinococcus cyst in the left ventricle. The role of echocardiography]	Kardiol Pol
		180	L. Zubiaurre Lizarralde; I. Oyarzabal Pérez; I. Ruiz Montesinos; E. Guisasola Gorrotxategi	2006	2	article not related to IC-CE	Invasion of the portal vein by a hydatid cyst. Review of the literature]	Gastroenterol Hepatol
		181	M. Elhattaoui; N. Charei; A. Bennis; A. Tahiri; N. Chraibi; J. Haddani; B. A. Mehadji	2006	2	article not related to IC-CE	Cardiac hydatid cysts: report of 10 cases]	Arch Mal Coeur Vaiss
		182	M. Guvener; O. F. Dogan; E. Atalar; M. Yilmaz; M. Demircin	2006	2	article not related to IC-CE	The interventricular septal giant hydatid cyst caused by biventricular outflow tract obstruction	Saudi Medical Journal
		183	M. Jannati; M. H. Nematti; J. Zamani; S. Amooee	2006	2	article not related to IC-CE	Asymptomatic cardiac hydatid cyst	Iranian Journal of Medical Sciences
		184	M. Kosecik; M. Karaoglanoglu; B. Yamak	2006	2	article not related to IC-CE	Pericardial hydatid cyst presenting with cardiac tamponade	Canadian Journal of Cardiology
		185	M. M. Sadeghi; A. A. Tavassoli; M. Hashemi; Z. Massaeli; M. R. Jaberi	2006	2	article not related to IC-CE	Hydatid Cyst of Heart and Mediastinum: Report of Three Cases	Iranian Heart Journal
		186	M. Pleguezuelo Navarro; E. M. Iglesias Flores; J. L. Domínguez Jiménez; A. González Galilea; J. A. Abad Lara; C. Jiménez Sánchez; J. F. De Dios Vega	2006	2	article not related to IC-CE	Musculoskeletal hydatidosis: An unusual location	Anales de Medicina Interna
		187	M. Ugurlucan; O. A. Sayin; B. Surmen; T. Cinar; E. Yekeler; M. Dursun; E. Tireli; E. Dayioglu	2006	2	article not related to IC-CE	Hydatid cyst of the interventricular septum	Circulation
		188	M. Uzel; E. Yorgancigil; S. Aksu; M. Yildiz; A. Veral; I. Oztoprak	2006	2	article not related to IC-CE	Skeletal muscle hydatidosis in the forearm: An unusual location	Orthopedics
		189	M. Yildirim; N. Erkan; E. Vardar	2006	2	article not related to IC-CE	Hydatid cysts with unusual localizations: Diagnostic and treatment dilemmas for surgeons	Annals of Tropical Medicine and Parasitology
		190	P. Volpe; I. Dalainas; M. Ruggieri; G. Nano; G. Paroni	2006	2	article not related to IC-CE	Endovascular treatment of the descending thoracic aorta in a patient with a hydatid pseudoaneurysm	Journal of Vascular Surgery
		191	R. Parvizi; A. R. Joudati; V. Montazeri; S. H. Salmasi; M. Varshouchi	2006	2	article not related to IC-CE	Cardiac Echinococcosis: Surgical Treatment and Results in 10 Cases	Iranian Heart Journal
		192	S. Kakouros; N. Kakouros; M. Alchanatis; K. Karydes	2006	2	article not related to IC-CE	Cardiac echinococcosis	Echocardiography
		193	S. Tandon; A. Darbari	2006	2	article not related to IC-CE	Hydatid cyst of the right atrium: a rare presentation	Asian Cardiovasc Thorac Ann
		194	T. Celik; A. Iyisoy; H. Kursaklioglu; M. Unlu; H. Turhan; S. Kose	2006	2	article not related to IC-CE	Intracavitary left ventricular hydatid cysts ruptured during cardiopulmonary resuscitation in a patient with acute myocardial infarction	International Journal of Cardiology
		195	Z. K. Mitrev; T. N. Anguseva	2006	2	article not related to IC-CE	Complex reconstruction of hydatid cyst-destructed left ventricle: A case report	Heart Surgery Forum
		196	Z. Nurkalem; H. Atmaca; I. Kayacioglu; N. Uslu; S. Gorgulu; M. Eren	2006	2	article not related to IC-CE	Hydatid disease involving the left ventricle: A case of unusual combination	International Journal of Cardiology
		197	Z. Türkyilmaz; K. Sönmez; R. Karabulut; I. H. Göl; A. C. Basaklar; N. Kale	2006	2	article not related to IC-CE	Unusual localization of hydatid cyst	Acta Chirurgica Belgica
		198	A. Benhammou; M. A. Benbouzid; R. Bencheikh; M. Boulaich; L. Essakali; M. Kzadri	2007	2	article not related to IC-CE	Hydatid cyst of the neck	B-ent
		199	A. Karadede; O. Alyan; Z. Karahan	2007	2	article not related to IC-CE	Cardiac hydatid cyst in the interventricular septum leading to symptoms of subaortic stenosis: a case report	Turk Kardiyoloji Dernegi Arsivi-Archives of the Turkish Society of Cardiology
		200	A. Z. Apaydin; E. Oguz; M. Zoghi	2007	2	article not related to IC-CE	Hydatid cyst involving the aortic arch	European Journal of Cardio-thoracic Surgery
		201	B. Erol; C. Tetik; E. Altun; A. Soysal; M. Bakir	2007	2	article not related to IC-CE	Hydatid cyst presenting as a soft-tissue calf mass in a child	European Journal of Pediatric Surgery
		202	C. Arslan; E. Cantürk; E. Duygu; A. K. Bozkurt	2007	2	article not related to IC-CE	Simultaneous hydatid cysts of both the right atrium and right ventricle	Acta medica (Hradec Králové) / Universitas Carolina, Facultas Medica Hradec Králové
		203	C. H. Ulku; Y. Uyar; S. Gungor; D. Koroglu; H. Arbag	2007	2	article not related to IC-CE	Hydatid cyst of the submandibular salivary gland in a child	International Journal of Pediatric Otorhinolaryngology Extra
		204	C. Niarchos; G. N. Kounis; C. R. Frangides; C. M. Koutsojannis; M. Batsolaki; G. V. Gouvelou-Deligianni; N. G. Kounis	2007	2	article not related to IC-CE	Large hydatic cyst of the left ventricle associated with syncopal attacks	International Journal of Cardiology
		205	D. Natarajan; M. Bera	2007	2	article not related to IC-CE	Hydatid cyst of the heart	Heart
		206	E. Alioǧlu; U. Ö. Türk; I. Tengiz; E. Ercan	2007	2	article not related to IC-CE	A case of left ventricular hydatid cyst	Turk Kardiyoloji Dernegi Arsivi
		207	E. P. Kouskos; J. Chatziantoniou; I. Chrissafis; C. Anitsakis; S. Zamtrakis	2007	2	article not related to IC-CE	Uncommon locations of hydatid cysts	Singapore Medical Journal
		208	F. Gün; D. Devecioglu; T. Salman	2007	2	article not related to IC-CE	Traumatic rupture of hydatid cyst with unusual localization without liver involvement: A case report	European Journal of Pediatric Surgery
		209	K. Karakaya	2007	2	article not related to IC-CE	Spontaneous rupture of a hepatic hydatid cyst into the peritoneum causing only mild abdominal pain: a case report	World J Gastroenterol
		210	K. Kiliçkesmez	2007	2	article not related to IC-CE	Cardiac hydatid cyst of the left atrium	Medical Journal of Bakirkoy
		211	M. Demircin; Ö. F. Doǧan; M. Kanbak	2007	2	article not related to IC-CE	An unusual localization of cyst hydatidosis associated with cardiac hydatid disease	Anadolu Kardiyol Derg
		212	M. Safioleas; A. Giannopoulos; C. Manti; M. Stamatakos; K. Safioleas; E. Stavrou	2007	2	article not related to IC-CE	Hydatid disease of the parotid gland: a rare case report	Parasitol Int
		213	M. Şanli; H. Sabuncuoǧlu; T. Keskin	2007	2	article not related to IC-CE	Primary intraorbital hydatid cyst: An unusual location, case report and review of the literature	Minimally Invasive Neurosurgery
		214	N. Azordegan; A. Yazdankhah; H. Pouraliakbar	2007	2	article not related to IC-CE	Hydatid disease of the spleen (report of 2 cases)	Travel Medicine and Infectious Disease
		215	O. Gulel; Z. Acar; M. Elmali; H. Akar; S. Demircan	2007	2	article not related to IC-CE	Ventricular tachycardia and coronary anatomy changes due to a large cardiac cyst	Canadian Journal of Cardiology
		216	R. Maksimović; P. M. Seferović; A. D. Ristić; T. S. Opinćal; M. K. Dunjić; Z. Marković; B. Marković; D. Masulović; D. Saranović; V. Plesinac	2007	2	article not related to IC-CE	Diagnosis of pericardial cysts: significance of cardiac magnetic resonance and literature review]	Acta Chir Iugosl
		217	S. Das; R. Kalyani; U. Kumar; H. M. Kumar	2007	2	article not related to IC-CE	A varied presentation of hydatid cyst: a report of four cases with review of literature	Indian J Pathol Microbiol
		218	S. Georpopoulos; S. Korres; M. Riga; C. Kouvidou; D. Balatsouras; E. Ferekidis	2007	2	article not related to IC-CE	Hydatid cyst in the duct of the submandibular gland	International Journal of Oral and Maxillofacial Surgery
		219	S. K. Muthu; A. Thiagarajan; S. Govindarajan; C. M. Coutinho; W. J. Gunawardena; T. S. Swaminathan	2007	2	article not related to IC-CE	Hydatid cyst of the cardiac interventricular septum: report of two cases	The British journal of radiology
		220	Ş. Manduz; N. Katrancioǧlu; K. Doǧan	2007	2	article not related to IC-CE	A cardiac hydatid cyst case seen after operation on pulmonary hydatid cyst	Anadolu Kardiyol Derg
		221	A. Jain; P. Desikan; J. Priyadarshini; H. K. Pande; S. K. Trivedi	2008	2	article not related to IC-CE	Hydatid cyst of the cardiac interventricular septum	Journal of Pure and Applied Microbiology
		222	A. Kalaci; T. T. Sevinç; A. N. Yanat	2008	2	article not related to IC-CE	Sciatica of nondisc origin: hydatid cyst of the sciatic nerve. Case report	J Neurosurg Spine
		223	A. Karadede; O. Alyan; M. Sucu; Z. Karahan	2008	2	article not related to IC-CE	Coronary narrowing secondary to compression by pericardial hydatid cyst	International Journal of Cardiology
		224	A. Marghli; B. Smati; M. Abdelmalek; S. Attia; H. Djilani; T. Kilani	2008	2	article not related to IC-CE	Hydatid disease of the first rib treated surgically by the Roos approach]	Med Trop (Mars)
		225	A. Rahman; A. Yücel; M. Yilmaz	2008	2	article not related to IC-CE	A case of secondary localized pericardial cyst hydatic disease and determination of cyst hydatic scoleces and hooks with various stains	Turkiye Parazitol Derg
		226	A. Soleimani; M. Sahebjam; M. Marzban; S. Shirani; A. Abbasi	2008	2	article not related to IC-CE	Hydatid cyst of the right ventricle in early pregnancy	Echocardiography
		227	B. Haghpanah; B. Haghpanah	2008	2	article not related to IC-CE	Hydatid cyst of interventricular septum, a case report	Journal of Isfahan Medical School
		228	C. Hafsa; T. Ben Alaya; S. Kriaa; S. Jerbi; M. Golli; M. H. Hamdi; A. Gannouni	2008	2	article not related to IC-CE	Maxillo-facial location of hydatic cyst]	Ann Otolaryngol Chir Cervicofac
		229	C. Spies; M. Weisskopf; J. A. Ohnsorge	2008	2	article not related to IC-CE	Intraspinal echinococcosis within the lumbar spine of an 18-year-old male patient]	Z Orthop Unfall
		230	F. Abtahi; Y. Mahmoody	2008	2	article not related to IC-CE	Myocardial Hydatid Cyst : An Uncommon Complication of Echinococcal Infection	International Cardiovascular Research Journal
		231	G. R. Rezaian; A. Aslani	2008	2	article not related to IC-CE	Endocardial hydatid cyst: a rare presentation of echinococcal infection	Eur J Echocardiogr
		232	H. I. Secer; I. Anik; E. Celik; M. K. Daneyemez; E. Gonul	2008	2	article not related to IC-CE	Spinal hydatid cyst mimicking arachnoid cyst on magnetic resonance imaging	J Spinal Cord Med
		233	M. Papathanassiou; P. Petrou; E. Zampeli; I. Vergados; P. Paikos	2008	2	article not related to IC-CE	Disseminated hydatid disease in a child: albendazole treatment of orbital cyst	Eur J Ophthalmol
		234	N. Charokopos; P. Antonitsis; E. Rouska; M. Toumbouras	2008	2	article not related to IC-CE	Calcified aneurysm of the left ventricle mimicking hydatid disease of the lung	European Journal of Cardio-thoracic Surgery
		235	N. Galie; V. Grigorie	2008	2	article not related to IC-CE	Particular localisation of hydatic disease--sternum]	Chirurgia (Bucur)
		236	O. Omay; S. Celebi; U. Kumbasar; K. Babaoglu; I. Gunay	2008	2	article not related to IC-CE	Interventricular hydatid cyst imitating pulmonary stenosis	Heart Surgery Forum
		237	O. S. Göksel; S. Tanju; B. Surmen; H. El; E. Tireli; E. Dayioğlu	2008	2	article not related to IC-CE	Recurrent apical cardiac hydatid cyst presenting with angina	Acta Chir Belg
		238	R. Henaine; J. L. Mathevet; H. Rouvière; S. Di-Filippo; M. Cannesson; J. F. Obadia; J. Ninet	2008	2	article not related to IC-CE	Coronary artery bypass in myocardial ischemia of the young due to hydatid cyst	Journal of Cardiac Surgery
		239	S. Ilic; V. Parezanovic; M. Djukic; A. Kalangos	2008	2	article not related to IC-CE	Ruptured hydatid cyst of the interventricular septum with acute embolic pulmonary artery complications	Pediatric Cardiology
		240	S. Jerbi; N. Romdhani; A. Tarmiz; C. Kortas; S. Mlika; N. Khelil; M. Belghith; F. Limayem; K. Ennabli	2008	2	article not related to IC-CE	Emboligenous hydatid cyst of the right heart]	Ann Cardiol Angeiol (Paris)
		241	S. Kumar; R. Hasan	2008	2	article not related to IC-CE	Recurrent cardiac hydatidosis in a child presenting as acute stroke	Indian Journal of Thoracic and Cardiovascular Surgery
		242	T. Centella; J. L. Moya; M. Munoz; E. M. Reguero	2008	2	article not related to IC-CE	Giant endocardial blood cyst in the right atrium echocardiographic and magnetic resonance imaging features	Circulation
		243	U. Kervan; H. Bardakci; G. Altintas; O. Tufekcioglu; C. L. Birincioglu	2008	2	article not related to IC-CE	A case of intraventricular septum dissection presenting with aneurysmal dilatation through the outflow track of the left ventricle	Journal of Cardiac Surgery
		244	A. Di Cataldo; R. Latino; A. Cocuzza; G. Li Destri	2009	2	article not related to IC-CE	Unexplainable development of a hydatid cyst	World J Gastroenterol
		245	A. E. Canda	2009	2	article not related to IC-CE	Disseminated hydatid disease	American Journal of Surgery
		246	A. Fazlinezhad; M. Moohebati; A. Azari; L. Bigdeloo	2009	2	article not related to IC-CE	Acute pericardial tamponade due to ruptured multiloculated myocardial hydatid cyst	Eur J Echocardiogr
		247	A. Kaen; A. Lagares; A. Perez-Nuñez; J. J. Rivas; A. Ramos; R. D. Lobato	2009	2	article not related to IC-CE	Intradural extramedullary spinal hydatidosis: case report	Neurocirugia (Astur)
		248	B. Yilmazkaya; O. Z. Yondem; S. Gurkahraman; M. A. Yukselen; R. Circi; O. Tasdemir	2009	2	article not related to IC-CE	Direct approach to hydatid cyst of the interventricular septum	Texas Heart Institute Journal
		249	C. Kandemir; T. Sahin; T. Kilic; M. Kanko	2009	2	article not related to IC-CE	Hydatid cyst in the left ventricle	Turk Kardiyoloji Dernegi Arsivi-Archives of the Turkish Society of Cardiology
		250	D. Cevirme; C. Yerebakan; S. Bayraktar; H. Sunar	2009	2	article not related to IC-CE	Cardiac hydatid cyst of the interatrial septum	Wien Med Wochenschr
		251	D. Fernández-Bergés; M. T. Fernández Sarabia; M. S. Zabala Morales; F. J. Félix Redondo	2009	2	article not related to IC-CE	Cardiac hydatidic cyst	Medicina Clinica
		252	E. Donegani; P. Pisani; S. Radaelli; G. Pula; G. Portella	2009	2	article not related to IC-CE	Right ventricular hydatid cyst: A case report	Journal of Cardiovascular Surgery
		253	E. Eroglu; G. Gemici; M. Ergenoglu; C. Yildiz; S. Kucukaksu; M. Degertekin	2009	2	article not related to IC-CE	Giant hydatid cyst of the interventricular septum mimicking acute myocardial infarction on ECG: An unusual cause of ST segment elevation	Journal of Cardiovascular Medicine
		254	F. Lakhdar; Y. Arkha; L. Rifi; S. Derraz; A. El Ouahabi; A. El Khamlichi	2009	2	article not related to IC-CE	Spinal intradural extramedullary hydatidosis: report of three cases	Neurosurgery
		255	K. R. Vaidyanathan; P. Vaijyanath; A. Betigeri; K. M. Cherian	2009	2	article not related to IC-CE	Left Ventricular Epicardial Hydatid Cyst Compressing the Left Circumflex Artery	Journal of Cardiac Surgery
		256	K. T. Jumani; A. Ananthamurthy; B. Joy; R. C. Nayar	2009	2	article not related to IC-CE	Sublingual hydatid cyst: Case report and literature review	Journal of Laryngology and Otology
		257	L. Essaadouni; F. Jghaimi; S. A. BenAli; I. Bouchti; N. Kissani	2009	2	article not related to IC-CE	Hydatid spinal cord compression revealing multivisceral hydatidosis	Clin Neurol Neurosurg
		258	L. Fkih; L. Boussoffara; S. A. Bedoui; S. Saad; D. Belhabib; H. Hassène; S. Fenniche; T. Kilani; M. L. Megdiche	2009	2	article not related to IC-CE	Echinococcosis of the rib with epidural extension]	Rev Pneumol Clin
		259	L. Menassa-Moussa; C. Braidy; M. Riachy; G. Tabet; T. Smayra; S. Haddad-Zebouni; M. Ghossain; N. Aoun	2009	2	article not related to IC-CE	Hydatid disease diagnosed following a pulmonary embolism]	J Mal Vasc
		260	L. Midyat; S. Gökçe; A. Onder; Y. Ozdemir; G. Mursalov; S. Mir	2009	2	article not related to IC-CE	A very rare cause of childhood paraparesis: primary intradural extramedullary spinal hydatid cyst	Pediatr Infect Dis J
		261	M. Güneçs; H. Akdemir; B. Tuğcu; O. Günaldi; E. Gümüçs; A. Akpinar	2009	2	article not related to IC-CE	Multiple intradural spinal hydatid disease: a case report and review of literature	Spine (Phila Pa 1976)
		262	M. M. Ulas; S. S. Kocabeyoglu; A. U. Yener; M. Pac	2009	2	article not related to IC-CE	Myocardial cyst of the left ventricle with two heads invasing pericardium	J Card Surg
		263	M. O. Ozyurtkan; S. Koçyiǧit; M. Cakmak; I. E. Ozsoy; A. E. Balci	2009	2	article not related to IC-CE	secondary pleural hydatidosis	Turkiye Parazitol Derg
		264	M. Salehi; A. Soleimani	2009	2	article not related to IC-CE	Cardiac Echinococcosis with Negative Serologies: A Report of Two Cases	Heart Lung and Circulation
		265	N. Haliloglu; A. Erden	2009	2	article not related to IC-CE	Hepatic venous outflow obstruction after hydatid cyst surgery: evaluation with contrast enhanced magnetic resonance angiography	European Journal of Gastroenterology & Hepatology
		266	N. Rai; U. N. Sarkar; S. Bhattacharya; G. Sengupta; D. Das; S. Dutta; P. Sanki; S. S. Mahapatra	2009	2	article not related to IC-CE	Hydatid cyst of the heart : An uncommon lesion	Indian Journal of Thoracic and Cardiovascular Surgery
		267	N. Yucel; C. Kayaalp; A. Liceli; T. Baysal; M. Yilmaz	2009	2	article not related to IC-CE	Blindness following Rupture of Hepatic Hydatid Cyst: A Case Report	Advances in Medical Sciences
		268	R. Agarwal; N. Kumar; S. Dixit; R. K. Verma; V. Krishna; J. L. Sahni	2009	2	article not related to IC-CE	Hydatid cyst in the right ventricular outflow tract: Successful surgical outcome of a rare entity	Indian Journal of Thoracic and Cardiovascular Surgery
		269	S. Bayraktaroglu; N. Ceylan; R. Savaş; S. Nalbantgil; H. Alper	2009	2	article not related to IC-CE	Hydatid disease of right ventricle and pulmonary arteries: A rare cause of pulmonary embolism - Computed tomography and magnetic resonance imaging findings (2009: 5b)	European Radiology
		270	S. Rafeiyian; M. Hekmat; A. Kouhi	2009	2	article not related to IC-CE	Hydatid cyst in a 10-year-old boy: An unusual location	Journal of Tehran University Heart Center
		271	T. Mohsen; N. El Beharry; T. Maree; E. S. Akl	2009	2	article not related to IC-CE	Cardiac echinococcosis of the interventricular septum in early childhood: Report of two cases	Journal of Thoracic and Cardiovascular Surgery
		272	A. Aslan; O. Emiroǧlu; D. Kahraman; S. Osmanaǧaoǧlu; M. Özkan; L. Gökgöz; Ü. Özyurda	2010	2	article not related to IC-CE	Paracardiac hydatid cyst: Case report	Turkiye Klinikleri Cardiovascular Sciences
		273	A. Berger; R. Gebker; S. Kelle	2010	2	article not related to IC-CE	34-year-old patient with left bundle branch block and left ventricular cysts	Kardiologe
		274	A. H. Fendri; A. Boulacel; A. Brahami	2010	2	article not related to IC-CE	Hydatic cyst of the heart at the Constantine Erriadh teaching hospital (Algeria). A retrospective study from 2008 to 2009]	Bull Soc Pathol Exot
		275	A. T. Kurdal; N. Kahraman; I. Iskesen; B. H. Sirin	2010	2	article not related to IC-CE	Unusual location of hydatid cyst: The posterior leaflet of tricuspid valve	Annali Italiani di Chirurgia
		276	D. Butcovan; C. Grigoriu; V. Astǎrǎstoae	2010	2	article not related to IC-CE	Cardiac echinococcosis causing unexpected death. A case report	Romanian Journal of Legal Medicine
		277	E. Yekeler; M. Akgün	2010	2	article not related to IC-CE	An unusual location of hydatid disease: an asymptomatic case with rib destruction	Turk Gogus Kalp Damar Cerrahisi Dergisi-Turkish Journal of Thoracic and Cardiovascular Surgery
		278	F. Sǎvulescu; I. I. Iordache; R. Hristea; C. Dumitru; A. M. Şandru; G. Bǎlaşa; R. Pǎtruţoiu; M. Yazyi; C. Iordache	2010	2	article not related to IC-CE	Primary hydatid cyst with an unusual location - A case report	Chirurgia (Romania)
		279	G. Sogunuru; D. S. Murty; V. R. Chinta; K. Vuddanda; N. Moka	2010	2	article not related to IC-CE	Cardiac hydatidosis presenting as an acute coronary syndrome	BMJ Case Rep
		280	I. Zaalouni; M. Ouertatani; M. H. Meherzi; M. K. Ben Hamida; H. Rbai; A. Haggui; M. A. Bekkay; H. Nouri; S. Bouhdiba; S. Daghfous; M. Mestiri	2010	2	article not related to IC-CE	Costovertebral echinococcosis: a case report and review of the literature]	Rev Med Interne
		281	M. A. Şahin; A. Güler; S. Doǧanci; U. Demirkiliç; H. Tatar	2010	2	article not related to IC-CE	Cardiac cyst hydatid located in interventicular septum: Analyses of two cases	Turkiye Klinikleri Cardiovascular Sciences
		282	M. Cakıcı; Z. A. Atılgan; V. Davutoğlu	2010	2	article not related to IC-CE	A cystic mass in the interventricular septum: echocardiography and magnetic resonance imaging findings]	Turk Kardiyol Dern Ars
		283	N. Yazdani; A. Basam; M. Heidarali; S. Sharif Kashani; M. Hasibi; Z. Mokhtari	2010	2	article not related to IC-CE	Infratemporal hydatid cyst: a case presenting with blindness	J Laryngol Otol
		284	O. D. Unc; L. Steriu; I. Iordache; B. Kabtour; D. Ples; I. Calin; C. Grasa	2010	2	article not related to IC-CE	Rare forms of hydatid cyst. Case reports	Chirurgia (Bucharest, Romania : 1990)
		285	O. Uçar; H. Ciçekçioğlu; B. Demirçelik; S. Aydoğdu	2010	2	article not related to IC-CE	Mitral regurgitation due to a hydatid cyst located in the left ventricular papillary muscle	Anadolu Kardiyol Derg
		286	S. Benazzou; Y. Arkha; S. Derraz; A. El Ouahabi; A. El Khamlichi	2010	2	article not related to IC-CE	Orbital hydatid cyst: review of 10 cases	J Craniomaxillofac Surg
		287	Y. Altemur Karamustafaoglu; R. Mammedov; Y. Yoruk	2010	2	article not related to IC-CE	Giant myoepicardial cyst	Chirurgia
		288	Y. T. Yaylali; I. Susam; S. Uyar; G. Onem	2010	2	article not related to IC-CE	EPICARDIAL HYDATID DISEASE: A RARE CAUSE OF LEFT VENTRICULAR DIASTOLIC DYSFUNCTION	International Journal of Cardiology
		289	A. Cansu; M. Cakir; E. Dilber; O. Gedikli; A. Cansu; S. Kul; E. Erduran	2011	2	article not related to IC-CE	Cardiac echinococcosis associated with cerebrovascular occlusive disease and subcutaneous bullous eruptions and ulcers	Annals of Tropical Paediatrics
		290	A. Leila; L. Laroussi; M. Abdennadher; S. Msaad; I. Frikha; S. Kammoun	2011	2	article not related to IC-CE	A cardiac hydatid cyst underlying pulmonary embolism: a case report	Pan Afr Med J
		291	A. Venara; D. K. Mehinto; E. Lermite; D. Chabasse; A. Hamy; J. P. Arnaud	2011	2	article not related to IC-CE	Rare primary localization of hydatidosis]	Presse Med
		292	B. V. Sai Chandran; R. Durga Prasad; P. Sudarsan Reddy; V. K. Subbarao	2011	2	article not related to IC-CE	Intramyocardial hydatid cyst: a mistaken identity and its successful removal on a beating heart	Interact Cardiovasc Thorac Surg
		293	C. Gecmen; O. Candan; C. Y. Karabay; A. Guler; A. Elveran; O. Baskan; C. Keles; A. M. Esen	2011	2	article not related to IC-CE	Hydatid cyst in the right atrium and pulmonary hypertension secondary to cystic embolism	Hellenic Journal of Cardiology
		294	C. I. Menghi; C. L. Gatta	2011	2	article not related to IC-CE	Unusual localization of an hydatid cyst: first reported case in Buenos Aires, Argentina	Brazilian Journal of Infectious Diseases
		295	C. Iorga; V. Strâmbu; C. Puşcu; S. Stoian; P. Radu; F. Popa	2011	2	article not related to IC-CE	Pulmonary hydatic cyst--a case report]	Pneumologia
		296	D. Gürel; A. Kargi; M. Unlü; A. Sanli; E. Yilmaz	2011	2	article not related to IC-CE	Aspergillus colonization of an echinococcal cyst cavity: case report]	Turk Patoloji Derg
		297	F. Scarlata; S. Giordano; L. Saporito; L. Marasà; G. L. Pani; A. O. Contino; V. Scaglione; P. Di Carlo; A. Romano	2011	2	article not related to IC-CE	Cystic hydatidosis: A rare case of spine localization	Infezioni in Medicina
		298	G. Ipek; S. N. Omeroglu; D. Goksedef; O. O. Balkanay; E. Kanbur; E. Engin; M. Baskurt; S. Kucukoglu	2011	2	article not related to IC-CE	Large cardiac hydatid cyst in the interventricular septum	Texas Heart Institute Journal
		299	H. C. Tokgoz; I. H. Tanboga; Z. A. Uslu; A. Tuncer; C. Kaymaz	2011	2	article not related to IC-CE	Huge intramyocardial echinococcal cyst resulting in a significant left ventricular cavity obliteration evaluated by real-time 3-dimensional transesophageal echocardiography and multidetector computed tomography before and after complete excision	Circulation
[truncated: 297 more rows]

## Sheet: 7-List of studies included
	List of studies included in this review [1-376]
[truncated: 393 more rows]

## Sheet: 8- JBI
		Quality assessment by the Joanna Briggs Institute (JBI) critical appraisal tools - CASE REPORTS
[truncated: 393 more rows]

[truncated: 2 more sheets: 9-Prisma Abstract Checklist, 10-SCOPUS search terms]
